# Supplementary material for: ﻿Two new Galendromimus species (Acari, Phytoseiidae) from Brazil, with a world key and distributional notes on the tribe Galendromimini
Source: Zookeys. 2025 Nov 20;1260:213–31. doi: 10.3897/zookeys.1260.170115 (PMC12661336; doi:10.3897/zookeys.1260.170115)
Supplement: XML Treatment for Galendromimus (Galendromimus) [file zookeys.1260.170115-treatment2.xml]

<!DOCTYPE tp:taxon-treatment
  PUBLIC "-//TaxonX//DTD Taxonomic Treatment Publishing DTD v0 20100105//EN" "tax-treatment-NSO.dtd">
<tp:taxon-treatment xmlns:tp="http://www.plazi.org/taxpub"><tp:treatment-meta><kwd-group><label>Taxon classification</label><kwd>
              <named-content content-type="kingdom">Animalia</named-content>
            </kwd><kwd>
              <named-content content-type="order">Mesostigmata</named-content>
            </kwd><kwd>
              <named-content content-type="family">Phytoseiidae</named-content>
            </kwd></kwd-group><mixed-citation publication-type="journal"><person-group><name><surname>dos Santos</surname><given-names>Amanda Conceição</given-names></name><name><surname>Demite</surname><given-names>Peterson Rodrigo</given-names></name><name><surname>Nuvoloni</surname><given-names>Felipe Micali</given-names></name><name><surname>Lofego</surname><given-names>Antonio Carlos</given-names></name></person-group><article-title>﻿Two new <italic><tp:taxon-name><tp:taxon-name-part taxon-name-part-type="genus" reg="Galendromimus">Galendromimus</tp:taxon-name-part></tp:taxon-name></italic> species (<tp:taxon-name><tp:taxon-name-part taxon-name-part-type="subclass">Acari</tp:taxon-name-part></tp:taxon-name>, <tp:taxon-name><tp:taxon-name-part taxon-name-part-type="family">Phytoseiidae</tp:taxon-name-part></tp:taxon-name>) from Brazil, with a world key and distributional notes on the tribe <tp:taxon-name><tp:taxon-name-part taxon-name-part-type="tribe">Galendromimini</tp:taxon-name-part></tp:taxon-name></article-title><source>Zookeys</source><day>20</day><month>11</month><year>2025</year><volume>1260</volume><fpage>213</fpage><lpage>231</lpage><pub-id pub-id-type="doi">10.3897/zookeys.1260.170115</pub-id></mixed-citation></tp:treatment-meta><tp:nomenclature><label>﻿</label><tp:taxon-name><object-id xmlns:xlink="http://www.w3.org/1999/xlink" content-type="arpha" xlink:type="simple">DC3E3B24-EF24-5B2C-B9E2-8FBB5A9B7BD1</object-id>
            <tp:taxon-name-part taxon-name-part-type="genus" reg="Galendromimus">Galendromimus</tp:taxon-name-part> (<tp:taxon-name-part taxon-name-part-type="subgenus" reg="Galendromimus">Galendromimus</tp:taxon-name-part>)</tp:taxon-name><tp:taxon-authority>Chant &amp; McMurtry, 1994</tp:taxon-authority></tp:nomenclature><tp:treatment-sec sec-type="notes" id="SECID0EXGAE"><title>Note.</title><p>Characterised by the presence of <italic>J2</italic> and <italic>JV3</italic> and the absence of <italic>JV4</italic> and <italic>ZV3</italic>; chelicerae with few teeth and spermatheca cervix elongate tubular (<xref ref-type="bibr" rid="B9">Chant and McMurtry 1994</xref>).</p></tp:treatment-sec><ref-list><ref id="B9"><mixed-citation xmlns:xlink="http://www.w3.org/1999/xlink" xlink:type="simple"><person-group><name name-style="western"><surname>Chant</surname><given-names>DA</given-names></name><name name-style="western"><surname>McMurtry</surname><given-names>JA</given-names></name></person-group> (<year>1994</year>) <article-title>A review of the subfamilies <tp:taxon-name><tp:taxon-name-part taxon-name-part-type="subfamily">Phytoseiinae</tp:taxon-name-part></tp:taxon-name> and <tp:taxon-name><tp:taxon-name-part taxon-name-part-type="subfamily">Typhlodrominae</tp:taxon-name-part></tp:taxon-name> (<tp:taxon-name><tp:taxon-name-part taxon-name-part-type="subclass">Acari</tp:taxon-name-part></tp:taxon-name>: <tp:taxon-name><tp:taxon-name-part taxon-name-part-type="family">Phytoseiidae</tp:taxon-name-part></tp:taxon-name>).</article-title><source>International Journal of Acarology</source><volume>20</volume>(<issue>4</issue>): <fpage>223</fpage>–<lpage>310</lpage>. <ext-link xlink:href="10.1080/01647959408684022" ext-link-type="doi" xlink:type="simple">https://doi.org/10.1080/01647959408684022</ext-link></mixed-citation></ref></ref-list></tp:taxon-treatment>
