# Supplementary material for: ﻿Two new Galendromimus species (Acari, Phytoseiidae) from Brazil, with a world key and distributional notes on the tribe Galendromimini
Source: Zookeys. 2025 Nov 20;1260:213–31. doi: 10.3897/zookeys.1260.170115 (PMC12661336; doi:10.3897/zookeys.1260.170115)
Supplement: XML Treatment for Galendromimus (Galendromimus) primulaporis [file zookeys.1260.170115-treatment3.xml]

<!DOCTYPE tp:taxon-treatment
  PUBLIC "-//TaxonX//DTD Taxonomic Treatment Publishing DTD v0 20100105//EN" "tax-treatment-NSO.dtd">
<tp:taxon-treatment xmlns:tp="http://www.plazi.org/taxpub"><tp:treatment-meta><kwd-group><label>Taxon classification</label><kwd>
              <named-content content-type="kingdom">Animalia</named-content>
            </kwd><kwd>
              <named-content content-type="order">Mesostigmata</named-content>
            </kwd><kwd>
              <named-content content-type="family">Phytoseiidae</named-content>
            </kwd></kwd-group><mixed-citation publication-type="journal"><person-group><name><surname>dos Santos</surname><given-names>Amanda Conceição</given-names></name><name><surname>Demite</surname><given-names>Peterson Rodrigo</given-names></name><name><surname>Nuvoloni</surname><given-names>Felipe Micali</given-names></name><name><surname>Lofego</surname><given-names>Antonio Carlos</given-names></name></person-group><article-title>﻿Two new <italic><tp:taxon-name><tp:taxon-name-part taxon-name-part-type="genus" reg="Galendromimus">Galendromimus</tp:taxon-name-part></tp:taxon-name></italic> species (<tp:taxon-name><tp:taxon-name-part taxon-name-part-type="subclass">Acari</tp:taxon-name-part></tp:taxon-name>, <tp:taxon-name><tp:taxon-name-part taxon-name-part-type="family">Phytoseiidae</tp:taxon-name-part></tp:taxon-name>) from Brazil, with a world key and distributional notes on the tribe <tp:taxon-name><tp:taxon-name-part taxon-name-part-type="tribe">Galendromimini</tp:taxon-name-part></tp:taxon-name></article-title><source>Zookeys</source><day>20</day><month>11</month><year>2025</year><volume>1260</volume><fpage>213</fpage><lpage>231</lpage><pub-id pub-id-type="doi">10.3897/zookeys.1260.170115</pub-id></mixed-citation></tp:treatment-meta><tp:nomenclature><label>﻿</label><tp:taxon-name><object-id xmlns:xlink="http://www.w3.org/1999/xlink" content-type="arpha" xlink:type="simple">F452144A-2169-5BEA-B4A2-B730E5BF958E</object-id>
            <tp:taxon-name-part taxon-name-part-type="genus" reg="Galendromimus">Galendromimus</tp:taxon-name-part> (<tp:taxon-name-part taxon-name-part-type="subgenus" reg="Galendromimus">Galendromimus</tp:taxon-name-part>) <tp:taxon-name-part taxon-name-part-type="species" reg="primulaporis">primulaporis</tp:taxon-name-part><object-id xmlns:xlink="http://www.w3.org/1999/xlink" content-type="zoobank" xlink:type="simple">https://zoobank.org/39FD3C85-CA4F-462F-B278-0915DF14F303</object-id></tp:taxon-name><tp:taxon-authority>Santos, Demite &amp; Lofego</tp:taxon-authority><tp:taxon-status xmlns:xlink="http://www.w3.org/1999/xlink" xlink:type="simple">sp. nov.</tp:taxon-status><xref ref-type="fig" rid="F1">Figs 1</xref><xref ref-type="fig" rid="F2">, 2</xref><xref ref-type="fig" rid="F3">, 3</xref></tp:nomenclature><tp:treatment-sec sec-type="Type specimens" id="SECID0EBJAE"><title>Type specimens.</title><p><bold><italic>Holotype</italic></bold>: Brazil; 1 ♀; Parque Estadual da Serra do Conduru, Uruçuca, Bahia; <named-content xmlns:xlink="http://www.w3.org/1999/xlink" content-type="dwc:verbatimCoordinates" xlink:type="simple"><named-content content-type="geo-json" specific-use="{&#34;type&#34;:&#34;Point&#34;,&#34;coordinates&#34;:[-39.145917,-14.497944]}" id="NCID0EPJAE" xlink:type="simple">14°29'52.6"S, 39°08'45.3"W</named-content></named-content>; 5 Jul. 2023; A.C. Santos leg.; on <italic><tp:taxon-name><tp:taxon-name-part taxon-name-part-type="genus" reg="Henriettea">Henriettea</tp:taxon-name-part> <tp:taxon-name-part taxon-name-part-type="species" reg="succosa">succosa</tp:taxon-name-part></tp:taxon-name></italic> (Aubl.) DC. <bold><italic>Paratypes</italic></bold>: 2 ♀♀, same data as holotype; 2 ♀♀ and 2 ♂♂, same data as holotype, but on <italic><tp:taxon-name><tp:taxon-name-part taxon-name-part-type="genus" reg="Vismia">Vismia</tp:taxon-name-part> <tp:taxon-name-part taxon-name-part-type="species" reg="atlantica">atlantica</tp:taxon-name-part></tp:taxon-name></italic> L. Marinho &amp; M.V. Martins; 2 ♂♂, same data as holotype, but from <tp:taxon-name><tp:taxon-name-part taxon-name-part-type="genus" reg="Inga">Inga</tp:taxon-name-part> <tp:taxon-name-part taxon-name-part-type="species" reg="vera">vera</tp:taxon-name-part> <tp:taxon-name-part taxon-name-part-type="authority">Willd.</tp:taxon-name-part> <tp:taxon-name-part taxon-name-part-type="infraspecific-rank">subsp.</tp:taxon-name-part> <tp:taxon-name-part taxon-name-part-type="subspecies" reg="affinis">affinis</tp:taxon-name-part></tp:taxon-name> (DC.) T.D.Penn.</p></tp:treatment-sec><tp:treatment-sec sec-type="diagnosis" id="SECID0EBLAE"><title>Diagnosis.</title><p>Idiosomal setal pattern (11D:6B; JV-4: ZV-3). Dorsal shield reticulated, with a pattern of reticulation surrounding each pore (<italic>gd2</italic>, <italic>gd4</italic>, <italic>gd5</italic>, <italic>gd6</italic>, <italic>gd8</italic>, and <italic>gd9</italic>) constitutes reminiscent of a daisy flower; setae <italic>z2</italic>, <italic>z4</italic>, z5, <italic>Z1</italic>, <italic>s4</italic>, <italic>s6</italic>, <italic>S5</italic>, <italic>j1</italic>, <italic>j3</italic>, <italic>j4</italic>, <italic>j6</italic>, and <italic>J2</italic> smooth; setae <italic>Z4</italic> and <italic>Z5</italic> serrated and distinctly thick. Only the tubercles of setae <italic>Z4</italic> and <italic>Z5</italic> large and distinctly visible; seta <italic>r3</italic> located in lateral integument next to dorsal shield margin; seta <italic>R1</italic> absent; peritreme extending to the level of seta <italic>z2</italic>; ventrianal shield longer than wide, with a distinct waist at <italic>JV2</italic> level, smooth anterior to anal opening and with reticulations laterally and posteriorly, with four pairs of preanal setae (<italic>JV1</italic>, <italic>JV2</italic>, <italic>JV3</italic>, and <italic>ZV2</italic>) and a pair of pores (<italic>gv3</italic>), located posterior to <italic>JV2</italic>; <italic>JV4</italic> and <italic>ZV3</italic> absent. Calyx of the spermatheca long and slender throughout, but bulbous near nodular atrium. Males with <italic>JV1</italic>, <italic>JV2</italic>, <italic>JV3</italic>, and <italic>ZV2</italic>; ventrianal shield smooth and subtriangular with slight reticulation on posterolateral margins to anal opening; spermatodactyl is slender and elongated. Trochanter I 1 0/1 0/2; genu II 2 2/1 2/0 0.</p><p>Female (<italic>n</italic> = 5). <bold><italic>Dorsum of idiosoma</italic></bold> (Figs <xref ref-type="fig" rid="F1">1A</xref>, <xref ref-type="fig" rid="F3">3</xref>). Dorsal shield reticulate <bold>270</bold> 272 (266–279) long and <bold>151</bold> 152 (148–164) wide at the level of <italic>s4</italic>; six pairs of pores (solenostomes) (<italic>gd2</italic>, <italic>gd4</italic>, <italic>gd5</italic>, <italic>gd6</italic>, <italic>gd8</italic>, and <italic>gd9</italic>) all surrounded by a daisy-shaped reticulation pattern, and five pairs of lyrifissures (poroids) (<italic>id1</italic>, <italic>id6</italic>, <italic>idm2</italic>, <italic>idm3</italic>, and <italic>idm4</italic>) visible. Lengths of setae: <italic>j1</italic><bold>15</bold> 15 (14–15), <italic>j3</italic><bold>14</bold> 15 (14–16), <italic>j4</italic><bold>8</bold> 9 (8–10), <italic>j5</italic><bold>9</bold> 10 (9–10), <italic>j6</italic><bold>10</bold> 11 (10–13), <italic>J2</italic><bold>14</bold> 14 (13–15), <italic>J5</italic><bold>12</bold> 11 (11–12), <italic>z2</italic><bold>15</bold> 14 (12–16), <italic>z4</italic><bold>16</bold> 16 (16–17), <italic>z5</italic><bold>8</bold> 9 (8–11), <italic>Z1</italic><bold>19</bold> 20 (19–20), <italic>Z4</italic><bold>26</bold> 25 (25–27), <italic>Z5</italic><bold>70</bold> 71 (70–73), <italic>s4</italic><bold>15</bold> 16 (12–17), <italic>s6</italic><bold>17</bold> 20 (17–22), <italic>S5</italic><bold>14</bold> 14 (13–15) <italic>r3</italic><bold>14</bold> 14 (12–15). Seta <italic>r3</italic> located near the margin of the dorsal shield but its position may vary among individuals; in some specimens, the seta is situated at the margin of the dorsal shield. Only the tubercles of setae <italic>Z4</italic> and <italic>Z5</italic> large and distinctly visible. Setae <italic>Z5</italic> and <italic>Z4</italic> serrated and thick, all remaining setae smooth and acicular.</p><p><bold><italic>Peritreme</italic></bold> extending to approximately <italic>z2</italic> level.</p><p><bold><italic>Venter</italic></bold> (Fig. <xref ref-type="fig" rid="F1">1B</xref>). Sternal shield not completely discernible; distance between <italic>st1</italic>-<italic>st3</italic><bold>53</bold> 54 (53–55), <italic>st1-st1</italic><bold>46</bold> 46 (44–48), <italic>st2-st2</italic><bold>51</bold> 50 (50–52) and between <italic>st3-st3</italic><bold>56</bold> 56 (55–58). Metasternal plates not visible. Genital shield smooth, with distance between <italic>st5-st5</italic><bold>60</bold> 60 (54–64). Ventrianal shield longer than wide, <bold>89</bold> 91 (89–96) long, <bold>64</bold> 66 (64–66) wide at the level of <italic>ZV2</italic>; smooth anterior to anal opening and with scant posterolateral reticulation; with four pairs of preanal setae (<italic>JV1</italic>, <italic>JV2</italic>, <italic>JV3</italic>, and <italic>ZV2</italic>) and a small pair of rounded pores <italic>gv3</italic>, posteriad to <italic>JV2</italic>. Unsclerotised opisthogastric cuticle with two pairs of setae (<italic>ZV1</italic> and <italic>JV5</italic>). Two pairs of metapodal plates of similar size are present. All ventral setae smooth.</p><fig id="F1" position="float" orientation="portrait"><object-id xmlns:xlink="http://www.w3.org/1999/xlink" content-type="doi" xlink:type="simple">10.3897/zookeys.1260.170115.figure1</object-id><object-id xmlns:xlink="http://www.w3.org/1999/xlink" content-type="arpha" xlink:type="simple">3CCA4062-347D-587D-83B4-5F2578D70553</object-id><label>Figure 1.</label><caption><p><tp:taxon-name><tp:taxon-name-part taxon-name-part-type="genus" reg="Galendromimus">Galendromimus</tp:taxon-name-part> (<tp:taxon-name-part taxon-name-part-type="subgenus" reg="Galendromimus">Galendromimus</tp:taxon-name-part>) <tp:taxon-name-part taxon-name-part-type="species" reg="primulaporis">primulaporis</tp:taxon-name-part></tp:taxon-name> sp. nov., female. <bold>A.</bold> Dorsal idiosoma; <bold>B.</bold> Ventral idiosoma; <bold>C.</bold> Spermatheca; <bold>D.</bold> Chelicera; <bold>E.</bold> Genu, tibia, and basitarsus of the leg IV.</p></caption><graphic xmlns:xlink="http://www.w3.org/1999/xlink" xlink:href="zookeys-1260-213_article-170115__-g001.jpg" position="float" orientation="portrait" xlink:type="simple" id="oo_1471852.jpg"><uri content-type="original_file" xlink:type="simple">https://binary.pensoft.net/fig/1471852</uri></graphic></fig><p><bold><italic>Spermatheca</italic></bold> (Fig. <xref ref-type="fig" rid="F1">1C</xref>). Calyx of the spermatheca long, slender throughout, but bulbous near nodular atrium; <bold>25</bold> 23 (22–26) long.</p><p><bold><italic>Chelicera</italic></bold> (Fig. <xref ref-type="fig" rid="F1">1D</xref>). Movable digit <bold>22</bold> 22 (19–24) long, with one subapical tooth, in addition to the apical tooth.; fixed digit <bold>24</bold> 21 (19– 22) long, with two teeth between pilus dentilis and apical tooth.</p><p><bold><italic>Legs</italic></bold> (Fig. <xref ref-type="fig" rid="F1">1E</xref>). In all legs, dorsal setae in genu, tibia and basitarsus are inserted in tubercles, whereas ventral setae lack tubercles. No macrosetae. Chaetotaxy as follows: trochanter I 1 0/1 0/2 1, genu I 2 2/1 2/1 2, genu II 2 2/1 2/0 0, genu III 1 2/1 2/0 1, genu IV 1 2/1 2/0 1.</p><p>Male (<italic>n</italic> = 4). <bold><italic>Dorsum of idiosoma</italic></bold> (Fig. <xref ref-type="fig" rid="F2">2A</xref>). Setal pattern and ornamentation of dorsal shield as in female; 215 (208–223) long and 132 (122–138) wide at <italic>s4</italic> level. With pairs of pores (<italic>gd2</italic>, <italic>gd4</italic>, <italic>gd5</italic>, <italic>gd6</italic>, <italic>gd8</italic>, and <italic>gd9</italic>), all surrounded by a daisy-shaped reticles set as in female, and only three pairs of lyrifissures (<italic>id6</italic>, <italic>idm2</italic>, and <italic>idm3</italic>) visible. Lengths of setae: <italic>j1</italic> 12 (10–14), <italic>j3</italic> 12 (11–13), <italic>j4</italic> 8 (6–9), <italic>j5</italic> 9 (8–10), <italic>j6</italic> 11 (8–13), <italic>J2</italic> 12 (11–15), <italic>J5</italic> 10 (9–11), <italic>z2</italic> 12 (11–13), <italic>z4</italic> 13 (10–15), <italic>z5</italic> 9 (8–11), <italic>Z1</italic> 15 (14–16), <italic>Z4</italic> 16 (15–18), <italic>Z5</italic> 47 (46–50), <italic>s4</italic> 15 (14–16), <italic>s6</italic> 17 (14–19), <italic>S5</italic> 10 (9–11), <italic>r3</italic> 12 (11–13). Seta <italic>r3</italic> located at the margin of the dorsal shield. Setae <italic>Z4</italic> e <italic>Z5</italic> serrated; setae <italic>j1</italic>, <italic>j3</italic>, <italic>j4</italic>, <italic>j5</italic>, <italic>j6</italic>, <italic>J2</italic>, <italic>J5</italic>, <italic>r3</italic>, <italic>z2</italic>, <italic>z4</italic>, <italic>s4</italic>, <italic>s6</italic>, and <italic>S5</italic> smooth; Only the tubercles of setae <italic>Z4</italic> and <italic>Z5</italic> large and distinctly visible. Setae <italic>Z4</italic> and <italic>Z5</italic> distinctly thick.</p><fig id="F2" position="float" orientation="portrait"><object-id xmlns:xlink="http://www.w3.org/1999/xlink" content-type="doi" xlink:type="simple">10.3897/zookeys.1260.170115.figure2</object-id><object-id xmlns:xlink="http://www.w3.org/1999/xlink" content-type="arpha" xlink:type="simple">3AC35F9A-1472-502A-A504-E9F516A7B85B</object-id><label>Figure 2.</label><caption><p><tp:taxon-name><tp:taxon-name-part taxon-name-part-type="genus" reg="Galendromimus">Galendromimus</tp:taxon-name-part> (<tp:taxon-name-part taxon-name-part-type="subgenus" reg="Galendromimus">Galendromimus</tp:taxon-name-part>) <tp:taxon-name-part taxon-name-part-type="species" reg="primulaporis">primulaporis</tp:taxon-name-part></tp:taxon-name> sp. nov., male. <bold>A.</bold> Dorsal idiosoma; <bold>B.</bold> Ventrianal shield; <bold>C.</bold> Spermatodactyl.</p></caption><graphic xmlns:xlink="http://www.w3.org/1999/xlink" xlink:href="zookeys-1260-213_article-170115__-g002.jpg" position="float" orientation="portrait" xlink:type="simple" id="oo_1471853.jpg"><uri content-type="original_file" xlink:type="simple">https://binary.pensoft.net/fig/1471853</uri></graphic></fig><p><bold><italic>Peritreme</italic></bold> extending to region between the bases of <italic>z4</italic> and <italic>z2</italic>.</p><p><bold><italic>Venter</italic></bold> (Fig. <xref ref-type="fig" rid="F2">2B</xref>). Sternogenital shield smooth; ventrianal shield subtriangular and mostly smooth, except for slight reticulation posterolateral to anal opening; with a pair of lyrifissures close to the margin, at the level of <italic>JV3</italic>; 80 (75–85) long and 113 (110–119) wide at level of anterior corners, with four pairs of preanal setae (<italic>JV1</italic>, <italic>JV2</italic>, <italic>JV3</italic>, and <italic>ZV2</italic>). All ventral setae smooth. One distinct pair of pores (<italic>gv3</italic>) posteromesad <italic>JV2</italic>. <italic>JV5</italic> 10 (9–12) long.</p><p><bold><italic>Chelicera</italic></bold> fixed digit 19 (18–20) long with two apical teeth, movable digit 17 (16–18) long with one tooth.</p><p><bold><italic>Spermatodactyl</italic></bold> (Fig. <xref ref-type="fig" rid="F2">2C</xref>) is slender and elongated, curved distally, with a pointed, slightly expanded tip. Shaft 10 (9–11), foot 7 (5–8).</p><p><bold><italic>Legs</italic></bold> as in females.</p></tp:treatment-sec><tp:treatment-sec sec-type="Differential diagnosis" id="SECID0EU3AE"><title>Differential diagnosis.</title><p>Among the species of the <italic><tp:taxon-name><tp:taxon-name-part taxon-name-part-type="genus" reg="Galendromimus"/><tp:taxon-name-part taxon-name-part-type="species" reg="alveolaris">alveolaris</tp:taxon-name-part></tp:taxon-name></italic> species group, females of the new species most closely resemble <tp:taxon-name><tp:taxon-name-part taxon-name-part-type="genus" reg="Galendromimus">G.</tp:taxon-name-part> (<tp:taxon-name-part taxon-name-part-type="subgenus" reg="Galendromimus">G.</tp:taxon-name-part>) <tp:taxon-name-part taxon-name-part-type="species" reg="alveolaris">alveolaris</tp:taxon-name-part></tp:taxon-name>, mainly in the shape of the spermatheca and the similar reticulation patterns arrangement of reticles surrounding the pores — although this latter pattern was not emphasised in the original description of <tp:taxon-name><tp:taxon-name-part taxon-name-part-type="genus" reg="Galendromimus">G.</tp:taxon-name-part> (<tp:taxon-name-part taxon-name-part-type="subgenus" reg="Galendromimus">G.</tp:taxon-name-part>) <tp:taxon-name-part taxon-name-part-type="species" reg="alveolaris">alveolaris</tp:taxon-name-part></tp:taxon-name>. Despite these similarities, <tp:taxon-name><tp:taxon-name-part taxon-name-part-type="genus" reg="Galendromimus">G.</tp:taxon-name-part> (<tp:taxon-name-part taxon-name-part-type="subgenus" reg="Galendromimus">G.</tp:taxon-name-part>) <tp:taxon-name-part taxon-name-part-type="species" reg="alveolaris">alveolaris</tp:taxon-name-part></tp:taxon-name> differs from the new species primarily by having the peritreme extending only to the level of <italic>s4</italic>, whereas in the new species it extends to the level of <italic>z2</italic>. It also differs in the length of seta <italic>Z4</italic> (61 µm), reaching the base of <italic>Z5</italic>.</p><p>Females of the remaining species of the group differ from the new species mainly as follows: <tp:taxon-name><tp:taxon-name-part taxon-name-part-type="genus" reg="Galendromimus">G.</tp:taxon-name-part> (<tp:taxon-name-part taxon-name-part-type="subgenus" reg="Galendromimus">G.</tp:taxon-name-part>) <tp:taxon-name-part taxon-name-part-type="species" reg="paulista">paulista</tp:taxon-name-part></tp:taxon-name> without <italic>J2</italic>; <tp:taxon-name><tp:taxon-name-part taxon-name-part-type="genus" reg="Galendromimus">G.</tp:taxon-name-part> (<tp:taxon-name-part taxon-name-part-type="subgenus" reg="Galendromimus">G.</tp:taxon-name-part>) <tp:taxon-name-part taxon-name-part-type="species" reg="tunapunensis">tunapunensis</tp:taxon-name-part></tp:taxon-name> peritreme extending to level of <italic>j1</italic>; with <italic>z4</italic>, <italic>Z1</italic>, <italic>Z4</italic>, <italic>s4</italic>, and <italic>s6</italic> respectively ~ 2.1, 3.2, 2.7, 2.4 and 1.2× as long as in the new species; setae <italic>z4</italic>, <italic>Z1</italic>, <italic>s4</italic>, and <italic>s6</italic> serrated and thick; <tp:taxon-name><tp:taxon-name-part taxon-name-part-type="genus" reg="Galendromimus">G.</tp:taxon-name-part> (<tp:taxon-name-part taxon-name-part-type="subgenus" reg="Galendromimus">G.</tp:taxon-name-part>) <tp:taxon-name-part taxon-name-part-type="species" reg="multipoculi">multipoculi</tp:taxon-name-part></tp:taxon-name> with distinct pits in the central region of the dorsal shield and with <italic>Z1</italic>, <italic>Z4</italic>, <italic>s4</italic>, and <italic>s6</italic> respectively ~1.9, 1.7, 1.9, and 2.0× longer; <tp:taxon-name><tp:taxon-name-part taxon-name-part-type="genus" reg="Galendromimus">G.</tp:taxon-name-part> (<tp:taxon-name-part taxon-name-part-type="subgenus" reg="Galendromimus">G.</tp:taxon-name-part>) <tp:taxon-name-part taxon-name-part-type="species" reg="striatusornatus">striatusornatus</tp:taxon-name-part></tp:taxon-name> sp. nov. has the spermathecal calyx broader near the atrium, but not forming a bulb as in <tp:taxon-name><tp:taxon-name-part taxon-name-part-type="genus" reg="Galendromimus">G.</tp:taxon-name-part> (<tp:taxon-name-part taxon-name-part-type="subgenus" reg="Galendromimus">G.</tp:taxon-name-part>) <tp:taxon-name-part taxon-name-part-type="species" reg="primulaporis">primulaporis</tp:taxon-name-part></tp:taxon-name> sp. nov. It also differs by having the peritreme extending to the level of seta <italic>j1</italic>, and setae <italic>Z4</italic> and <italic>S5</italic> are 1.8 and 1.6× longer, respectively, than in <tp:taxon-name><tp:taxon-name-part taxon-name-part-type="genus" reg="Galendromimus">G.</tp:taxon-name-part> (<tp:taxon-name-part taxon-name-part-type="subgenus" reg="Galendromimus">G.</tp:taxon-name-part>) <tp:taxon-name-part taxon-name-part-type="species" reg="primulaporis">primulaporis</tp:taxon-name-part></tp:taxon-name> sp. nov.</p></tp:treatment-sec><tp:treatment-sec sec-type="remarks" id="SECID0ERCAG"><title>Remarks.</title><p>Plant parts (leaves and stems) of the host plants have various degrees of pubescence containing glandular and stellate trichomes. Such features may provide favourable microhabitats for mite occurrence, possibly offering shelter (<xref ref-type="bibr" rid="B57">Schmidt 2014</xref>).</p></tp:treatment-sec><tp:treatment-sec sec-type="etymology" id="SECID0E2CAG"><title>Etymology.</title><p>The name <italic>primulaporis</italic> is derived from the Latin <italic>primula</italic> (daisy) and <italic>poris</italic> (pores). It refers to the distinctive ornamentation pattern surrounding the dorsal shield pores, which resembles a form of daisy flowers (Fig. <xref ref-type="fig" rid="F3">3</xref>).</p><fig id="F3" position="float" orientation="portrait"><object-id xmlns:xlink="http://www.w3.org/1999/xlink" content-type="doi" xlink:type="simple">10.3897/zookeys.1260.170115.figure3</object-id><object-id xmlns:xlink="http://www.w3.org/1999/xlink" content-type="arpha" xlink:type="simple">D41DB5F8-D60C-5C02-8C53-BD1B57E9121C</object-id><label>Figure 3.</label><caption><p>Ornamentation pattern surrounding the dorsal shield pores of <tp:taxon-name><tp:taxon-name-part taxon-name-part-type="genus" reg="Galendromimus">Galendromimus</tp:taxon-name-part> (<tp:taxon-name-part taxon-name-part-type="subgenus" reg="Galendromimus">Galendromimus</tp:taxon-name-part>) <tp:taxon-name-part taxon-name-part-type="species" reg="primulaporis">primulaporis</tp:taxon-name-part></tp:taxon-name> sp. nov. <bold>A.</bold><italic>gd2</italic>; <bold>B.</bold><italic>gd5</italic> and <italic>gd6</italic>; <bold>C.</bold><italic>gd8</italic>; <bold>D</bold> Enlarged <italic>gd6</italic> pore, highlighting the ornamentation pattern resembling daisies. Scale bars: 20 μm.</p></caption><graphic xmlns:xlink="http://www.w3.org/1999/xlink" xlink:href="zookeys-1260-213_article-170115__-g003.jpg" position="float" orientation="portrait" xlink:type="simple" id="oo_1471854.jpg"><uri content-type="original_file" xlink:type="simple">https://binary.pensoft.net/fig/1471854</uri></graphic></fig></tp:treatment-sec><ref-list><ref id="B57"><mixed-citation xmlns:xlink="http://www.w3.org/1999/xlink" xlink:type="simple"><person-group><name name-style="western"><surname>Schmidt</surname><given-names>RA</given-names></name></person-group> (<year>2014</year>) <article-title>Leaf structures affect predatory mites (<tp:taxon-name><tp:taxon-name-part taxon-name-part-type="subclass">Acari</tp:taxon-name-part></tp:taxon-name>: <tp:taxon-name><tp:taxon-name-part taxon-name-part-type="family">Phytoseiidae</tp:taxon-name-part></tp:taxon-name>) and biological control: a review.</article-title><source>Experimental &amp; Applied Acarology</source><volume>62</volume>(<issue>1</issue>): <fpage>1</fpage>–<lpage>17</lpage>. <ext-link xlink:href="10.1007/s10493-013-9730-6" ext-link-type="doi" xlink:type="simple">https://doi.org/10.1007/s10493-013-9730-6</ext-link></mixed-citation></ref></ref-list></tp:taxon-treatment>
