# Supplementary material for: ﻿Two new Galendromimus species (Acari, Phytoseiidae) from Brazil, with a world key and distributional notes on the tribe Galendromimini
Source: Zookeys. 2025 Nov 20;1260:213–31. doi: 10.3897/zookeys.1260.170115 (PMC12661336; doi:10.3897/zookeys.1260.170115)
Supplement: XML Treatment for Galendromimus (Galendromimus) striatusornatus [file zookeys.1260.170115-treatment4.xml]

<!DOCTYPE tp:taxon-treatment
  PUBLIC "-//TaxonX//DTD Taxonomic Treatment Publishing DTD v0 20100105//EN" "tax-treatment-NSO.dtd">
<tp:taxon-treatment xmlns:tp="http://www.plazi.org/taxpub"><tp:treatment-meta><kwd-group><label>Taxon classification</label><kwd>
              <named-content content-type="kingdom">Animalia</named-content>
            </kwd><kwd>
              <named-content content-type="order">Mesostigmata</named-content>
            </kwd><kwd>
              <named-content content-type="family">Phytoseiidae</named-content>
            </kwd></kwd-group><mixed-citation publication-type="journal"><person-group><name><surname>dos Santos</surname><given-names>Amanda Conceição</given-names></name><name><surname>Demite</surname><given-names>Peterson Rodrigo</given-names></name><name><surname>Nuvoloni</surname><given-names>Felipe Micali</given-names></name><name><surname>Lofego</surname><given-names>Antonio Carlos</given-names></name></person-group><article-title>﻿Two new <italic><tp:taxon-name><tp:taxon-name-part taxon-name-part-type="genus" reg="Galendromimus">Galendromimus</tp:taxon-name-part></tp:taxon-name></italic> species (<tp:taxon-name><tp:taxon-name-part taxon-name-part-type="subclass">Acari</tp:taxon-name-part></tp:taxon-name>, <tp:taxon-name><tp:taxon-name-part taxon-name-part-type="family">Phytoseiidae</tp:taxon-name-part></tp:taxon-name>) from Brazil, with a world key and distributional notes on the tribe <tp:taxon-name><tp:taxon-name-part taxon-name-part-type="tribe">Galendromimini</tp:taxon-name-part></tp:taxon-name></article-title><source>Zookeys</source><day>20</day><month>11</month><year>2025</year><volume>1260</volume><fpage>213</fpage><lpage>231</lpage><pub-id pub-id-type="doi">10.3897/zookeys.1260.170115</pub-id></mixed-citation></tp:treatment-meta><tp:nomenclature><label>﻿</label><tp:taxon-name><object-id xmlns:xlink="http://www.w3.org/1999/xlink" content-type="arpha" xlink:type="simple">9D18E01B-5515-5081-AFCD-EE1DFD5A34EC</object-id>
            <tp:taxon-name-part taxon-name-part-type="genus" reg="Galendromimus">Galendromimus</tp:taxon-name-part> (<tp:taxon-name-part taxon-name-part-type="subgenus" reg="Galendromimus">Galendromimus</tp:taxon-name-part>) <tp:taxon-name-part taxon-name-part-type="species" reg="striatusornatus">striatusornatus</tp:taxon-name-part><object-id xmlns:xlink="http://www.w3.org/1999/xlink" content-type="zoobank" xlink:type="simple">https://zoobank.org/A2C0464C-3EAA-48A0-9C7E-15F0D6DC3513</object-id></tp:taxon-name><tp:taxon-authority>Santos, Demite &amp; Lofego</tp:taxon-authority><tp:taxon-status xmlns:xlink="http://www.w3.org/1999/xlink" xlink:type="simple">sp. nov.</tp:taxon-status><xref ref-type="fig" rid="F4">Figs 4</xref><xref ref-type="fig" rid="F5">, 5</xref><xref ref-type="fig" rid="F6">, 6</xref></tp:nomenclature><tp:treatment-sec sec-type="Type specimens" id="SECID0EYGAG"><title>Type specimens.</title><p><bold><italic>Holotype</italic></bold>: Brazil; 1 ♀; Reserva Ecológica Michelin, Igrapiúna, Bahia; <named-content xmlns:xlink="http://www.w3.org/1999/xlink" content-type="dwc:verbatimCoordinates" xlink:type="simple"><named-content content-type="geo-json" specific-use="{&#34;type&#34;:&#34;Point&#34;,&#34;coordinates&#34;:[-39.198639,-13.821444]}" id="NCID0EGHAG" xlink:type="simple">13°49'17.2"S, 39°11'55.1"W</named-content></named-content>; 3 Jul. 2023; A.C. Santos leg.; on <italic><tp:taxon-name><tp:taxon-name-part taxon-name-part-type="genus" reg="Henriettea">Henriettea</tp:taxon-name-part> <tp:taxon-name-part taxon-name-part-type="species" reg="succosa">succosa</tp:taxon-name-part></tp:taxon-name></italic> (Aubl.) DC. <bold><italic>Paratype</italic></bold>: 2 ♂♂, same data as holotype.</p></tp:treatment-sec><tp:treatment-sec sec-type="diagnosis" id="SECID0EZHAG"><title>Diagnosis.</title><p>Idiosomal setal pattern (11D:6B; JV-4: ZV-3). Dorsal shield ornamentation between setae <italic>Z4</italic> and <italic>Z5</italic> characterised by each reticle including a series of parallel ridges perpendicular to the longest margin; setae <italic>z2</italic>, <italic>z4</italic>, z5, <italic>Z1</italic>, <italic>s4</italic>, <italic>j1</italic>, <italic>j3</italic>, <italic>j4</italic>, <italic>j6</italic>, and <italic>J2</italic> smooth; setae <italic>s6</italic> and <italic>J5</italic> slightly serrate; Setae <italic>Z4</italic> and <italic>Z5</italic> strongly serrated and distinctly thick. All setae inserted on tubercles, but only the tubercles of setae <italic>Z4</italic> and <italic>Z5</italic> are large and distinctly visible; seta <italic>r3</italic> located at the margin of dorsal shield. Peritreme extending to the level of seta <italic>j1</italic>; posterior margin of sternal shield and metasternal plates not visible due to weak sclerotisation; genital shield smooth; ventrianal shield longer than wide, with reticulations laterally and posteriorly to the anal opening, with four pairs of preanal setae (<italic>JV1</italic>, <italic>JV2</italic>, <italic>JV3</italic>, and <italic>ZV2</italic>) and a pair of pores <italic>gv3</italic>, located posterior to <italic>JV2</italic>; <italic>JV4</italic> and <italic>ZV3</italic> absent; all ventral setae smooth. Calyx of the spermatheca with half next to vesicle tubular and the other half medially bulged, narrowing down at both extremes. Males with <italic>JV1</italic>, <italic>JV2</italic>, <italic>JV3</italic>, and <italic>ZV2</italic>, ventrianal shield subtriangular with reticulation on lateral margins; spermatodactyl C-shaped. Trochanter I 0 0/1 0/1 0 and genu II 2 2/0 2/0 1.</p><p>Female (<italic>n</italic> = 1). <bold><italic>Dorsum of idiosoma</italic></bold> (Figs <xref ref-type="fig" rid="F4">4A</xref>, <xref ref-type="fig" rid="F6">6</xref>). Dorsal shield reticulate, <bold>284</bold> long and <bold>151</bold> wide at the level of seta <italic>s4</italic> with the ornamentation between setae <italic>Z4</italic> and <italic>Z5</italic> characterised by each reticle including a series of parallel ridges perpendicular to the longest margin; four pairs of pores (<italic>gd2</italic>, <italic>gd4</italic>, <italic>gd6</italic>, and <italic>gd9</italic>) visible; no lyrifissures visible. Lengths of setae: <italic>j1</italic><bold>14</bold>, <italic>j3</italic><bold>13</bold>, <italic>j4</italic><bold>11</bold>, <italic>j5</italic><bold>14</bold>, <italic>j6</italic><bold>16</bold>, <italic>J2</italic><bold>20</bold>, <italic>J5</italic><bold>14</bold>, <italic>z2</italic><bold>15</bold>, <italic>z4</italic><bold>16</bold>, <italic>z5</italic><bold>10</bold>, <italic>Z1</italic><bold>21</bold>, <italic>Z4</italic><bold>46</bold>, <italic>Z5</italic><bold>58</bold>, <italic>s4</italic><bold>18</bold>, <italic>s6</italic><bold>22</bold>, <italic>S5</italic><bold>23</bold>, and <italic>r3</italic><bold>15</bold>. Seta <italic>r3</italic> located on the margin of dorsal shield. All setae inserted on tubercles, but only the tubercles of setae <italic>Z4</italic> and <italic>Z5</italic> large and distinctly visible. Setae <italic>s6</italic> and <italic>J5</italic> slightly serrated; setae <italic>Z4</italic> and <italic>Z5</italic> strongly serrated and distinctly thick.</p><fig id="F4" position="float" orientation="portrait"><object-id xmlns:xlink="http://www.w3.org/1999/xlink" content-type="doi" xlink:type="simple">10.3897/zookeys.1260.170115.figure4</object-id><object-id xmlns:xlink="http://www.w3.org/1999/xlink" content-type="arpha" xlink:type="simple">6B420CCA-23E3-5091-8530-55C628A521A2</object-id><label>Figure 4.</label><caption><p><tp:taxon-name><tp:taxon-name-part taxon-name-part-type="genus" reg="Galendromimus">Galendromimus</tp:taxon-name-part> (<tp:taxon-name-part taxon-name-part-type="subgenus" reg="Galendromimus">Galendromimus</tp:taxon-name-part>) <tp:taxon-name-part taxon-name-part-type="species" reg="striatusornatus">striatusornatus</tp:taxon-name-part></tp:taxon-name> sp. nov., female. <bold>A.</bold> Dorsal idiosoma; <bold>B.</bold> Ventral idiosoma; <bold>C.</bold> Spermatheca; <bold>D.</bold> Genu, tibia and basitarsus of the leg IV.</p></caption><graphic xmlns:xlink="http://www.w3.org/1999/xlink" xlink:href="zookeys-1260-213_article-170115__-g004.jpg" position="float" orientation="portrait" xlink:type="simple" id="oo_1471855.jpg"><uri content-type="original_file" xlink:type="simple">https://binary.pensoft.net/fig/1471855</uri></graphic></fig><p><bold><italic>Peritreme</italic></bold> Extending to the level of <italic>j1</italic>.</p><p><bold><italic>Venter</italic></bold> (Fig. <xref ref-type="fig" rid="F4">4B</xref>). Sternal shield barely discernible; distance between <italic>st1-st3</italic><bold>50</bold>, <italic>st1-st1</italic><bold>48</bold>, <italic>st2-st2</italic><bold>54</bold>, and between <italic>st3-st3</italic><bold>58</bold>. Metasternal plates not visible. Genital shield smooth, with distance between <italic>st5-st5</italic><bold>50</bold>. Ventrianal shield longer than wide, <bold>95</bold> long and <bold>81</bold> wide at the level of <italic>ZV2</italic>; smooth anteriad <italic>JV3</italic>, reticulate elsewhere; with four pairs of preanal setae (<italic>JV1</italic>, <italic>JV2</italic>, <italic>JV3</italic>, and <italic>ZV2</italic>) and a pair of rounded pores <italic>gv3</italic>, posteriad to <italic>JV2</italic>; distance between <italic>gv3-gv3</italic><bold>9</bold>. Unsclerotised cuticle next to the ventrianal shield with two pairs of setae (<italic>ZV1</italic> and <italic>JV5</italic>). One pair of metapodal plate. All ventral setae smooth.</p><p><bold><italic>Spermatheca</italic></bold> (Fig. <xref ref-type="fig" rid="F4">4C</xref>). Calyx of the spermatheca <bold>33</bold> long with half next to vesicle tubular and the other half medially bulged, narrowing down at both extremes; atrium globular.</p><p><bold><italic>Chelicera</italic></bold> movable digit <bold>20</bold> long, apparently with one tooth in addition to the apical tooth; fixed digit <bold>22</bold> long, apparently with one tooth in addition to the apical tooth.</p><p><bold><italic>Legs</italic></bold> (Fig. <xref ref-type="fig" rid="F4">4D</xref>). In all legs, dorsal setae on genu, tibia and basitarsus inserted in distinct tubercles, while ventral setae arise directly from the cuticle. Chaetotaxy as follows: trochanter I 0 0/1 0/1 0, genu I 2 2/1 2/1 2, genu II 2 2/0 2/0 1, genu III 1 2/1 2/0 1, genu IV 1 2/1 2//0 1.</p><p>Male (<italic>n</italic> = 2). <bold><italic>Dorsum of idiosoma</italic></bold> (Fig. <xref ref-type="fig" rid="F5">5A</xref>). Setal pattern and dorsal shield ornamentation as in the female, except for the absence of the characteristic ornamentation between setae <italic>Z4</italic> and <italic>Z5</italic> observed in the female, visible pore <italic>gd8</italic>, and pore g<italic>d9</italic> not observed; 221–225 long and 128–146 wide at <italic>s4</italic> level; Four pairs of pores (<italic>gd2</italic>, <italic>gd4</italic>, <italic>gd6</italic> and <italic>gd8</italic>) visible. Lengths of setae: <italic>j1</italic> 11–13, <italic>j3</italic> 10, <italic>j4</italic> 8–10, <italic>j5</italic> 8, <italic>j6</italic> 9–11, <italic>J2</italic> 12, <italic>J5</italic> 9–11, <italic>z2</italic> 11–13, <italic>z4</italic> 12–14, <italic>z5</italic> 9–11, <italic>Z1</italic> 13–15, <italic>Z4</italic> 27, <italic>Z5</italic> 39–41, <italic>s4</italic> 11, <italic>s6</italic> 14–16, <italic>S5</italic> 11–13, <italic>r3</italic> 11–13. Seta <italic>r3</italic> located at the margin of the dorsal shield. All setae inserted in tubercles, but only the tubercles of setae <italic>Z4</italic> and <italic>Z5</italic> are large and distinctly visible. Seta <italic>J5</italic> slightly serrated, setae <italic>Z4</italic> and <italic>Z5</italic> strongly serrated and distinctly thick.</p><fig id="F5" position="float" orientation="portrait"><object-id xmlns:xlink="http://www.w3.org/1999/xlink" content-type="doi" xlink:type="simple">10.3897/zookeys.1260.170115.figure5</object-id><object-id xmlns:xlink="http://www.w3.org/1999/xlink" content-type="arpha" xlink:type="simple">63FE851B-0658-5085-BD19-411C6640B0E8</object-id><label>Figure 5.</label><caption><p><tp:taxon-name><tp:taxon-name-part taxon-name-part-type="genus" reg="Galendromimus">Galendromimus</tp:taxon-name-part> (<tp:taxon-name-part taxon-name-part-type="subgenus" reg="Galendromimus">Galendromimus</tp:taxon-name-part>) <tp:taxon-name-part taxon-name-part-type="species" reg="striatusornatus">striatusornatus</tp:taxon-name-part></tp:taxon-name> sp. nov., male. <bold>A.</bold> Dorsal idiosoma; <bold>B.</bold> Ventrianal shield; <bold>C.</bold> Spermatodactyl.</p></caption><graphic xmlns:xlink="http://www.w3.org/1999/xlink" xlink:href="zookeys-1260-213_article-170115__-g005.jpg" position="float" orientation="portrait" xlink:type="simple" id="oo_1471856.jpg"><uri content-type="original_file" xlink:type="simple">https://binary.pensoft.net/fig/1471856</uri></graphic></fig><p><bold><italic>Peritreme</italic></bold> extending to level of <italic>j3</italic>.</p><p><bold><italic>Venter</italic></bold> (Fig. <xref ref-type="fig" rid="F5">5B</xref>). All ventral setae smooth. sternogenital shield smooth; ventrianal shield subtriangular with light lateral reticulation and with one pair of lyrifissures next to the anterior margin; 80–86 long and 121–123 wide at level of anterior corners, with four pairs of preanal setae (<italic>JV1</italic>, <italic>JV2</italic>, <italic>JV3</italic>, and <italic>ZV2</italic>). One distinct pair of pores (<italic>gv3</italic>) posterior to <italic>JV2</italic>.</p><p><bold><italic>Chelicera</italic></bold> fixed digit 18–20 long with two teeth between pilus dentilis and distal tooth, movable digit 16–18 long with one subapical tooth in addition to apical tooth.</p><p><bold><italic>Spermatodactyl</italic></bold> (Fig. <xref ref-type="fig" rid="F5">5C</xref>). c-shaped, with distal end facing back- and downward, shaft 8–10, foot 6–8.</p><p><bold><italic>Legs</italic></bold> as in females.</p></tp:treatment-sec><tp:treatment-sec sec-type="Differential diagnosis" id="SECID0E1XAG"><title>Differential diagnosis.</title><p><tp:taxon-name><tp:taxon-name-part taxon-name-part-type="genus" reg="Galendromimus">Galendromimus</tp:taxon-name-part> (<tp:taxon-name-part taxon-name-part-type="subgenus" reg="Galendromimus">Galendromimus</tp:taxon-name-part>) <tp:taxon-name-part taxon-name-part-type="species" reg="striatusornatus">striatusornatus</tp:taxon-name-part></tp:taxon-name> sp. nov. is assigned to the <italic><tp:taxon-name><tp:taxon-name-part taxon-name-part-type="genus" reg="Galendromimus"/><tp:taxon-name-part taxon-name-part-type="species" reg="alveolaris">alveolaris</tp:taxon-name-part></tp:taxon-name></italic> species group. Females of the new species differ from those of other species by having many striae present in the posterior region of the dorsal shield, between setae <italic>Z4</italic> and <italic>Z5</italic> (Fig. <xref ref-type="fig" rid="F6">6</xref>), which were not mentioned or illustrated in the description of any another species of this group. Females of the species in this group differ from the new species as subsequently mentioned. <tp:taxon-name><tp:taxon-name-part taxon-name-part-type="genus" reg="Galendromimus">Galendromimus</tp:taxon-name-part> (<tp:taxon-name-part taxon-name-part-type="subgenus" reg="Galendromimus">G.</tp:taxon-name-part>) <tp:taxon-name-part taxon-name-part-type="species" reg="paulista">paulista</tp:taxon-name-part></tp:taxon-name>, seta <italic>J2</italic> absent (present in the new species). <tp:taxon-name><tp:taxon-name-part taxon-name-part-type="genus" reg="Galendromimus">Galendromimus</tp:taxon-name-part> (<tp:taxon-name-part taxon-name-part-type="subgenus" reg="Galendromimus">G.</tp:taxon-name-part>) <tp:taxon-name-part taxon-name-part-type="species" reg="alveolaris">alveolaris</tp:taxon-name-part></tp:taxon-name>, peritreme extending to the level of seta <italic>s4</italic>; spermathecal calyx bulbous near atrium; seta <italic>S5</italic> 13 µm long and acicular. <tp:taxon-name><tp:taxon-name-part taxon-name-part-type="genus" reg="Galendromimus">Galendromimus</tp:taxon-name-part> (<tp:taxon-name-part taxon-name-part-type="subgenus" reg="Galendromimus">G.</tp:taxon-name-part>) <tp:taxon-name-part taxon-name-part-type="species" reg="multipoculi">multipoculi</tp:taxon-name-part></tp:taxon-name> with calyx tubular; ventrianal shield narrower than maximum width of genital shield; setae <italic>z4</italic>, <italic>Z1</italic>, <italic>s4</italic>, and <italic>s6</italic> ~ 2.1, 1.8, 1.7, and 1.5× longer than in the new species. <tp:taxon-name><tp:taxon-name-part taxon-name-part-type="genus" reg="Galendromimus">Galendromimus</tp:taxon-name-part> (<tp:taxon-name-part taxon-name-part-type="subgenus" reg="Galendromimus">G.</tp:taxon-name-part>) <tp:taxon-name-part taxon-name-part-type="species" reg="primulaporis">primulaporis</tp:taxon-name-part></tp:taxon-name> sp. nov., with the peritreme extending only to the level of seta <italic>z2</italic>; shorter setae <italic>Z4</italic> (25 µm) and <italic>S5</italic> (14 µm). Finally, <tp:taxon-name><tp:taxon-name-part taxon-name-part-type="genus" reg="Galendromimus">G.</tp:taxon-name-part> (<tp:taxon-name-part taxon-name-part-type="subgenus" reg="Galendromimus">G.</tp:taxon-name-part>) <tp:taxon-name-part taxon-name-part-type="species" reg="tunapunensis">tunapunensis</tp:taxon-name-part></tp:taxon-name> differs by having serrated setae <italic>z2</italic>, <italic>z4</italic>, <italic>Z1</italic>, and <italic>s4</italic>; notably longer setae <italic>Z1</italic>, <italic>Z4</italic>, <italic>s4</italic>, and <italic>s6</italic>—being 3, 1.5, 2, and 2× longer, than in the new species.</p><fig id="F6" position="float" orientation="portrait"><object-id xmlns:xlink="http://www.w3.org/1999/xlink" content-type="doi" xlink:type="simple">10.3897/zookeys.1260.170115.figure6</object-id><object-id xmlns:xlink="http://www.w3.org/1999/xlink" content-type="arpha" xlink:type="simple">B035CCD8-3135-50E9-82A7-45EB5ED99568</object-id><label>Figure 6.</label><caption><p><tp:taxon-name><tp:taxon-name-part taxon-name-part-type="genus" reg="Galendromimus">Galendromimus</tp:taxon-name-part> (<tp:taxon-name-part taxon-name-part-type="subgenus" reg="Galendromimus">Galendromimus</tp:taxon-name-part>) <tp:taxon-name-part taxon-name-part-type="species" reg="striatusornatus">striatusornatus</tp:taxon-name-part></tp:taxon-name> sp. nov. <bold>A–D.</bold> Ornamentation pattern in the central region of the female dorsal shield, between setae <italic>Z4</italic> and <italic>Z5</italic>.</p></caption><graphic xmlns:xlink="http://www.w3.org/1999/xlink" xlink:href="zookeys-1260-213_article-170115__-g006.jpg" position="float" orientation="portrait" xlink:type="simple" id="oo_1471857.jpg"><uri content-type="original_file" xlink:type="simple">https://binary.pensoft.net/fig/1471857</uri></graphic></fig></tp:treatment-sec><tp:treatment-sec sec-type="etymology" id="SECID0EL4AG"><title>Etymology.</title><p>The specific name <italic>striatusornatus</italic> is derived from the Latin <italic>striatus</italic> (striated, grooved) and <italic>ornatus</italic> (ornamented, decorated), in reference to the ornamentation of the dorsal shield between setae <italic>Z4</italic> and <italic>Z5</italic>, in which each reticle includes a series of parallel ridges perpendicular to the longest margin (Fig. <xref ref-type="fig" rid="F6">6</xref>).</p><sec sec-type="﻿Worldwide geographic distribution for Galendromimini species" id="SECID0EH5AG"><title>﻿Worldwide geographic distribution for <tp:taxon-name><tp:taxon-name-part taxon-name-part-type="tribe">Galendromimini</tp:taxon-name-part></tp:taxon-name> species</title><p>Species of <tp:taxon-name><tp:taxon-name-part taxon-name-part-type="tribe">Galendromimini</tp:taxon-name-part></tp:taxon-name> have been recorded from 19 countries across the Americas, Africa, and Asia, totalling 15 species distributed among four genera (<xref ref-type="bibr" rid="B29">Demite et al. 2025</xref>). South America harbours the highest species richness, with Brazil standing out as the most diverse country, harbouring nine of the 15 known species of the tribe. In Central America and the Caribbean, records include Costa Rica, Cuba, Puerto Rico, Jamaica, Trinidad, Martinique, and Marie Galante. Among these, Costa Rica, Jamaica, and Trinidad are the only countries in which more than one species have been reported. In North America, only Mexico and the United States of America (Florida) have confirmed records, each with one species. Outside the Americas, <tp:taxon-name><tp:taxon-name-part taxon-name-part-type="tribe">Galendromimini</tp:taxon-name-part></tp:taxon-name> species have been reported in a few countries across Africa and Asia.</p><p>Understanding the geographic distribution of species within the tribe <tp:taxon-name><tp:taxon-name-part taxon-name-part-type="tribe">Galendromimini</tp:taxon-name-part></tp:taxon-name> is essential to uncover their evolutionary history, ecological roles, and potential conservation needs. The results show that <tp:taxon-name><tp:taxon-name-part taxon-name-part-type="genus" reg="Galendromimus">G.</tp:taxon-name-part> (<tp:taxon-name-part taxon-name-part-type="subgenus" reg="Galendromimus">G.</tp:taxon-name-part>) <tp:taxon-name-part taxon-name-part-type="species" reg="alveolaris">alveolaris</tp:taxon-name-part></tp:taxon-name> is the most widely distributed species, recorded in nine countries across the Americas. In contrast, the majority of species, including <italic><tp:taxon-name><tp:taxon-name-part taxon-name-part-type="genus" reg="Breviseius">Breviseius</tp:taxon-name-part> <tp:taxon-name-part taxon-name-part-type="species" reg="sennae">sennae</tp:taxon-name-part></tp:taxon-name></italic>, <italic><tp:taxon-name><tp:taxon-name-part taxon-name-part-type="genus" reg="Cydnoseis">Cydnoseis</tp:taxon-name-part> <tp:taxon-name-part taxon-name-part-type="species" reg="muntius">muntius</tp:taxon-name-part></tp:taxon-name></italic>, <italic><tp:taxon-name><tp:taxon-name-part taxon-name-part-type="genus" reg="Cydnoseis">Cydnoseis</tp:taxon-name-part> <tp:taxon-name-part taxon-name-part-type="species" reg="vitis">vitis</tp:taxon-name-part></tp:taxon-name></italic>, <tp:taxon-name><tp:taxon-name-part taxon-name-part-type="genus" reg="Galendromimus">Galendromimus</tp:taxon-name-part> (<tp:taxon-name-part taxon-name-part-type="subgenus" reg="Galendromimus">G.</tp:taxon-name-part>) <tp:taxon-name-part taxon-name-part-type="species" reg="kyholithus">kyholithus</tp:taxon-name-part></tp:taxon-name>, <tp:taxon-name><tp:taxon-name-part taxon-name-part-type="genus" reg="Galendromimus">Galendromimus</tp:taxon-name-part> (<tp:taxon-name-part taxon-name-part-type="subgenus" reg="Galendromimus">G.</tp:taxon-name-part>) <tp:taxon-name-part taxon-name-part-type="species" reg="multipoculi">multipoculi</tp:taxon-name-part></tp:taxon-name>, <tp:taxon-name><tp:taxon-name-part taxon-name-part-type="genus" reg="Galendromimus">G.</tp:taxon-name-part> (<tp:taxon-name-part taxon-name-part-type="subgenus" reg="Galendromimus">G.</tp:taxon-name-part>) <tp:taxon-name-part taxon-name-part-type="species" reg="paulista">paulista</tp:taxon-name-part></tp:taxon-name>, <tp:taxon-name><tp:taxon-name-part taxon-name-part-type="genus" reg="Galendromimus">G.</tp:taxon-name-part> (<tp:taxon-name-part taxon-name-part-type="subgenus" reg="Galendromimus">G.</tp:taxon-name-part>) <tp:taxon-name-part taxon-name-part-type="species" reg="roraimensis">roraimensis</tp:taxon-name-part></tp:taxon-name>, <tp:taxon-name><tp:taxon-name-part taxon-name-part-type="genus" reg="Galendromimus">G.</tp:taxon-name-part> (<tp:taxon-name-part taxon-name-part-type="subgenus" reg="Galendromimus">G.</tp:taxon-name-part>) <tp:taxon-name-part taxon-name-part-type="species" reg="sanctus">sanctus</tp:taxon-name-part></tp:taxon-name> and <tp:taxon-name><tp:taxon-name-part taxon-name-part-type="genus" reg="Galendromimus">G.</tp:taxon-name-part> (<tp:taxon-name-part taxon-name-part-type="subgenus" reg="Galendromimus">G.</tp:taxon-name-part>) <tp:taxon-name-part taxon-name-part-type="species" reg="tunapunensis">tunapunensis</tp:taxon-name-part></tp:taxon-name>, as well as the two new species described herein (Table <xref ref-type="table" rid="T1">1</xref>) exhibit highly restricted ranges. This pattern, which accounts for approximately 70% of the species diversity in the tribe, suggests a strong tendency toward endemism within <tp:taxon-name><tp:taxon-name-part taxon-name-part-type="tribe">Galendromimini</tp:taxon-name-part></tp:taxon-name>. The remaining 30% of species, including <tp:taxon-name><tp:taxon-name-part taxon-name-part-type="genus" reg="Galendromimus">G.</tp:taxon-name-part> (<tp:taxon-name-part taxon-name-part-type="subgenus" reg="Galendromimus">G.</tp:taxon-name-part>) <tp:taxon-name-part taxon-name-part-type="species" reg="alveolaris">alveolaris</tp:taxon-name-part></tp:taxon-name>, show broader distributions and may reflect greater ecological plasticity or wider dispersal abilities.</p><table-wrap id="T1" position="float" orientation="portrait"><label>Table 1.</label><caption><p>Distribution of species from all genera of the tribe <tp:taxon-name><tp:taxon-name-part taxon-name-part-type="tribe">Galendromimini</tp:taxon-name-part></tp:taxon-name>.</p></caption><table id="TID0EZZBI" rules="all"><tbody><tr><th rowspan="1" colspan="1" style="color: #231f20">Species</th><th rowspan="1" colspan="1" style="color: #231f20">
                      <abbrev xmlns:xlink="http://www.w3.org/1999/xlink" xlink:title="Argentina" id="ABBRID0ESEBG" xlink:type="simple">ARG</abbrev>
                    </th><th rowspan="1" colspan="1" style="color: #231f20">
                      <abbrev xmlns:xlink="http://www.w3.org/1999/xlink" xlink:title="Brazil" id="ABBRID0E2EBG" xlink:type="simple">BRA</abbrev>
                    </th><th rowspan="1" colspan="1" style="color: #231f20">
                      <abbrev xmlns:xlink="http://www.w3.org/1999/xlink" xlink:title="Colombia" id="ABBRID0EEFBG" xlink:type="simple">COL</abbrev>
                    </th><th rowspan="1" colspan="1" style="color: #231f20">
                      <abbrev xmlns:xlink="http://www.w3.org/1999/xlink" xlink:title="Costa Rica" id="ABBRID0ENFBG" xlink:type="simple">CRI</abbrev>
                    </th><th rowspan="1" colspan="1" style="color: #231f20">
                      <abbrev xmlns:xlink="http://www.w3.org/1999/xlink" xlink:title="Cuba" id="ABBRID0EWFBG" xlink:type="simple">CUB</abbrev>
                    </th><th rowspan="1" colspan="1" style="color: #231f20">
                      <abbrev xmlns:xlink="http://www.w3.org/1999/xlink" xlink:title="Egypt" id="ABBRID0E6FBG" xlink:type="simple">EGY</abbrev>
                    </th><th rowspan="1" colspan="1" style="color: #231f20">
                      <abbrev xmlns:xlink="http://www.w3.org/1999/xlink" xlink:title="Israel" id="ABBRID0EIGBG" xlink:type="simple">ISR</abbrev>
                    </th><th rowspan="1" colspan="1" style="color: #231f20">
                      <abbrev xmlns:xlink="http://www.w3.org/1999/xlink" xlink:title="India" id="ABBRID0ERGBG" xlink:type="simple">IND</abbrev>
                    </th><th rowspan="1" colspan="1" style="color: #231f20">
                      <abbrev xmlns:xlink="http://www.w3.org/1999/xlink" xlink:title="Jamaica" id="ABBRID0E1GBG" xlink:type="simple">JAM</abbrev>
                    </th><th rowspan="1" colspan="1" style="color: #231f20">
                      <abbrev xmlns:xlink="http://www.w3.org/1999/xlink" xlink:title="Martinique" id="ABBRID0EDHBG" xlink:type="simple">MAR</abbrev>
                    </th><th rowspan="1" colspan="1" style="color: #231f20">
                      <abbrev xmlns:xlink="http://www.w3.org/1999/xlink" xlink:title="Marie Galante" id="ABBRID0EMHBG" xlink:type="simple">MGA</abbrev>
                    </th><th rowspan="1" colspan="1" style="color: #231f20">
                      <abbrev xmlns:xlink="http://www.w3.org/1999/xlink" xlink:title="Mexico" id="ABBRID0EVHBG" xlink:type="simple">MEX</abbrev>
                    </th><th rowspan="1" colspan="1" style="color: #231f20">
                      <abbrev xmlns:xlink="http://www.w3.org/1999/xlink" xlink:title="Morocco" id="ABBRID0E5HBG" xlink:type="simple">MOR</abbrev>
                    </th><th rowspan="1" colspan="1" style="color: #231f20">
                      <abbrev xmlns:xlink="http://www.w3.org/1999/xlink" xlink:title="Oman" id="ABBRID0EHIBG" xlink:type="simple">OMA</abbrev>
                    </th><th rowspan="1" colspan="1" style="color: #231f20">
                      <abbrev xmlns:xlink="http://www.w3.org/1999/xlink" xlink:title="Philippines" id="ABBRID0EQIBG" xlink:type="simple">PHI</abbrev>
                    </th><th rowspan="1" colspan="1" style="color: #231f20">
                      <abbrev xmlns:xlink="http://www.w3.org/1999/xlink" xlink:title="Puerto Rico" id="ABBRID0EZIBG" xlink:type="simple">PRI</abbrev>
                    </th><th rowspan="1" colspan="1" style="color: #231f20">
                      <abbrev xmlns:xlink="http://www.w3.org/1999/xlink" xlink:title="Trinidad" id="ABBRID0ECJBG" xlink:type="simple">TRI</abbrev>
                    </th><th rowspan="1" colspan="1" style="color: #231f20">
                      <abbrev xmlns:xlink="http://www.w3.org/1999/xlink" xlink:title="United States of America" id="ABBRID0ELJBG" xlink:type="simple">USA</abbrev>
                    </th><th rowspan="1" colspan="1" style="color: #231f20">
                      <abbrev xmlns:xlink="http://www.w3.org/1999/xlink" xlink:title="United Arab Emirates" id="ABBRID0EUJBG" xlink:type="simple">UAE</abbrev>
                    </th><th rowspan="1" colspan="1" style="color: #231f20">
                      <abbrev xmlns:xlink="http://www.w3.org/1999/xlink" xlink:title="Saudi Arabia" id="ABBRID0E4JBG" xlink:type="simple">SAR</abbrev>
                    </th></tr><tr><td rowspan="1" colspan="1" style="color: #231f20">
                      <italic>
                        <tp:taxon-name><tp:taxon-name-part taxon-name-part-type="genus" reg="Breviseius">Breviseius</tp:taxon-name-part> <tp:taxon-name-part taxon-name-part-type="species" reg="sennae">sennae</tp:taxon-name-part></tp:taxon-name>
                      </italic>
                    </td><td rowspan="1" colspan="1"/><td rowspan="1" colspan="1" style="color: #231f20">X<sup>31</sup></td><td rowspan="1" colspan="1"/><td rowspan="1" colspan="1"/><td rowspan="1" colspan="1"/><td rowspan="1" colspan="1"/><td rowspan="1" colspan="1"/><td rowspan="1" colspan="1"/><td rowspan="1" colspan="1"/><td rowspan="1" colspan="1"/><td rowspan="1" colspan="1"/><td rowspan="1" colspan="1"/><td rowspan="1" colspan="1"/><td rowspan="1" colspan="1"/><td rowspan="1" colspan="1"/><td rowspan="1" colspan="1"/><td rowspan="1" colspan="1"/><td rowspan="1" colspan="1"/><td rowspan="1" colspan="1"/><td rowspan="1" colspan="1"/></tr><tr><td rowspan="1" colspan="1" style="color: #231f20">
                      <italic>
                        <tp:taxon-name><tp:taxon-name-part taxon-name-part-type="genus" reg="Cydnoseius">Cydnoseius</tp:taxon-name-part> <tp:taxon-name-part taxon-name-part-type="species" reg="muntius">muntius</tp:taxon-name-part></tp:taxon-name>
                      </italic>
                    </td><td rowspan="1" colspan="1"/><td rowspan="1" colspan="1"/><td rowspan="1" colspan="1"/><td rowspan="1" colspan="1"/><td rowspan="1" colspan="1"/><td rowspan="1" colspan="1"/><td rowspan="1" colspan="1"/><td rowspan="1" colspan="1"/><td rowspan="1" colspan="1"/><td rowspan="1" colspan="1"/><td rowspan="1" colspan="1"/><td rowspan="1" colspan="1"/><td rowspan="1" colspan="1"/><td rowspan="1" colspan="1"/><td rowspan="1" colspan="1" style="color: #231f20">X<sup>32</sup></td><td rowspan="1" colspan="1"/><td rowspan="1" colspan="1"/><td rowspan="1" colspan="1"/><td rowspan="1" colspan="1"/><td rowspan="1" colspan="1"/></tr><tr><td rowspan="1" colspan="1" style="color: #231f20">
                      <italic>
                        <tp:taxon-name><tp:taxon-name-part taxon-name-part-type="genus" reg="Cydnoseius">Cydnoseius</tp:taxon-name-part> <tp:taxon-name-part taxon-name-part-type="species" reg="negevi">negevi</tp:taxon-name-part></tp:taxon-name>
                      </italic>
                    </td><td rowspan="1" colspan="1"/><td rowspan="1" colspan="1"/><td rowspan="1" colspan="1"/><td rowspan="1" colspan="1"/><td rowspan="1" colspan="1"/><td rowspan="1" colspan="1" style="color: #231f20">X<sup>33,34</sup></td><td rowspan="1" colspan="1" style="color: #231f20">X<sup>35,36</sup></td><td rowspan="1" colspan="1" style="color: #231f20">X<sup>50</sup></td><td rowspan="1" colspan="1"/><td rowspan="1" colspan="1"/><td rowspan="1" colspan="1"/><td rowspan="1" colspan="1"/><td rowspan="1" colspan="1" style="color: #231f20">X<sup>37</sup></td><td rowspan="1" colspan="1" style="color: #231f20">X<sup>38</sup></td><td rowspan="1" colspan="1"/><td rowspan="1" colspan="1"/><td rowspan="1" colspan="1"/><td rowspan="1" colspan="1"/><td rowspan="1" colspan="1" style="color: #231f20">X<sup>42</sup></td><td rowspan="1" colspan="1" style="color: #231f20">X<sup>39, 40,41</sup></td></tr><tr><td rowspan="1" colspan="1" style="color: #231f20">
                      <italic>
                        <tp:taxon-name><tp:taxon-name-part taxon-name-part-type="genus" reg="Cydnoseius">Cydnoseius</tp:taxon-name-part> <tp:taxon-name-part taxon-name-part-type="species" reg="vitis">vitis</tp:taxon-name-part></tp:taxon-name>
                      </italic>
                    </td><td rowspan="1" colspan="1"/><td rowspan="1" colspan="1"/><td rowspan="1" colspan="1"/><td rowspan="1" colspan="1"/><td rowspan="1" colspan="1"/><td rowspan="1" colspan="1" style="color: #231f20">X<sup>43</sup></td><td rowspan="1" colspan="1"/><td rowspan="1" colspan="1"/><td rowspan="1" colspan="1"/><td rowspan="1" colspan="1"/><td rowspan="1" colspan="1"/><td rowspan="1" colspan="1"/><td rowspan="1" colspan="1"/><td rowspan="1" colspan="1"/><td rowspan="1" colspan="1"/><td rowspan="1" colspan="1"/><td rowspan="1" colspan="1"/><td rowspan="1" colspan="1"/><td rowspan="1" colspan="1"/><td rowspan="1" colspan="1"/></tr><tr><td rowspan="1" colspan="1" style="color: #231f20">
                      <tp:taxon-name><tp:taxon-name-part taxon-name-part-type="genus" reg="Galendromimus">G.</tp:taxon-name-part> (<tp:taxon-name-part taxon-name-part-type="subgenus" reg="Galendromimus">G.</tp:taxon-name-part>) <tp:taxon-name-part taxon-name-part-type="species" reg="alveolaris">alveolaris</tp:taxon-name-part></tp:taxon-name>
                    </td><td rowspan="1" colspan="1"/><td rowspan="1" colspan="1" style="color: #231f20">X<sup>1,2,3,4, 5,6,7,8, 9</sup></td><td rowspan="1" colspan="1" style="color: #231f20">X<sup>10</sup></td><td rowspan="1" colspan="1" style="color: #231f20">X<sup>11</sup></td><td rowspan="1" colspan="1" style="color: #231f20">X<sup>12,13, 14,15,16</sup></td><td rowspan="1" colspan="1"/><td rowspan="1" colspan="1"/><td rowspan="1" colspan="1"/><td rowspan="1" colspan="1" style="color: #231f20">X<sup>17</sup></td><td rowspan="1" colspan="1" style="color: #231f20">X<sup>18</sup></td><td rowspan="1" colspan="1"/><td rowspan="1" colspan="1" style="color: #231f20">X<sup>19,20</sup></td><td rowspan="1" colspan="1"/><td rowspan="1" colspan="1"/><td rowspan="1" colspan="1"/><td rowspan="1" colspan="1"/><td rowspan="1" colspan="1" style="color: #231f20">X<sup>21</sup></td><td rowspan="1" colspan="1" style="color: #231f20">X<sup>22</sup></td><td rowspan="1" colspan="1"/><td rowspan="1" colspan="1"/></tr><tr><td rowspan="1" colspan="1" style="color: #231f20">
                      <tp:taxon-name><tp:taxon-name-part taxon-name-part-type="genus" reg="Galendromimus">G.</tp:taxon-name-part> (<tp:taxon-name-part taxon-name-part-type="subgenus" reg="Galendromimus">G.</tp:taxon-name-part>) <tp:taxon-name-part taxon-name-part-type="species" reg="kynolithus">kynolithus</tp:taxon-name-part></tp:taxon-name>
                    </td><td rowspan="1" colspan="1"/><td rowspan="1" colspan="1" style="color: #231f20">X<sup>23,24</sup></td><td rowspan="1" colspan="1"/><td rowspan="1" colspan="1"/><td rowspan="1" colspan="1"/><td rowspan="1" colspan="1"/><td rowspan="1" colspan="1"/><td rowspan="1" colspan="1"/><td rowspan="1" colspan="1"/><td rowspan="1" colspan="1"/><td rowspan="1" colspan="1"/><td rowspan="1" colspan="1"/><td rowspan="1" colspan="1"/><td rowspan="1" colspan="1"/><td rowspan="1" colspan="1"/><td rowspan="1" colspan="1"/><td rowspan="1" colspan="1"/><td rowspan="1" colspan="1"/><td rowspan="1" colspan="1"/><td rowspan="1" colspan="1"/></tr><tr><td rowspan="1" colspan="1" style="color: #231f20">
                      <tp:taxon-name><tp:taxon-name-part taxon-name-part-type="genus" reg="Galendromimus">G.</tp:taxon-name-part> (<tp:taxon-name-part taxon-name-part-type="subgenus" reg="Galendromimus">G.</tp:taxon-name-part>) <tp:taxon-name-part taxon-name-part-type="species" reg="multipoculi">multipoculi</tp:taxon-name-part></tp:taxon-name>
                    </td><td rowspan="1" colspan="1"/><td rowspan="1" colspan="1" style="color: #231f20">X<sup>5,6,25, 26,27</sup></td><td rowspan="1" colspan="1"/><td rowspan="1" colspan="1"/><td rowspan="1" colspan="1"/><td rowspan="1" colspan="1"/><td rowspan="1" colspan="1"/><td rowspan="1" colspan="1"/><td rowspan="1" colspan="1"/><td rowspan="1" colspan="1"/><td rowspan="1" colspan="1"/><td rowspan="1" colspan="1"/><td rowspan="1" colspan="1"/><td rowspan="1" colspan="1"/><td rowspan="1" colspan="1"/><td rowspan="1" colspan="1"/><td rowspan="1" colspan="1"/><td rowspan="1" colspan="1"/><td rowspan="1" colspan="1"/><td rowspan="1" colspan="1"/></tr><tr><td rowspan="1" colspan="1" style="color: #231f20">
                      <tp:taxon-name><tp:taxon-name-part taxon-name-part-type="genus" reg="Galendromimus">G.</tp:taxon-name-part> (<tp:taxon-name-part taxon-name-part-type="subgenus" reg="Galendromimus">G.</tp:taxon-name-part>) <tp:taxon-name-part taxon-name-part-type="species" reg="paulista">paulista</tp:taxon-name-part></tp:taxon-name>
                    </td><td rowspan="1" colspan="1"/><td rowspan="1" colspan="1" style="color: #231f20">X<sup>28</sup></td><td rowspan="1" colspan="1"/><td rowspan="1" colspan="1"/><td rowspan="1" colspan="1"/><td rowspan="1" colspan="1"/><td rowspan="1" colspan="1"/><td rowspan="1" colspan="1"/><td rowspan="1" colspan="1"/><td rowspan="1" colspan="1"/><td rowspan="1" colspan="1"/><td rowspan="1" colspan="1"/><td rowspan="1" colspan="1"/><td rowspan="1" colspan="1"/><td rowspan="1" colspan="1"/><td rowspan="1" colspan="1"/><td rowspan="1" colspan="1"/><td rowspan="1" colspan="1"/><td rowspan="1" colspan="1"/><td rowspan="1" colspan="1"/></tr><tr><td rowspan="1" colspan="1" style="color: #231f20"><tp:taxon-name><tp:taxon-name-part taxon-name-part-type="genus" reg="Galendromimus">G.</tp:taxon-name-part> (<tp:taxon-name-part taxon-name-part-type="subgenus" reg="Galendromimus">G.</tp:taxon-name-part>) <tp:taxon-name-part taxon-name-part-type="species" reg="primulaporis">primulaporis</tp:taxon-name-part></tp:taxon-name> sp. nov.</td><td rowspan="1" colspan="1"/><td rowspan="1" colspan="1" style="color: #231f20">X<sup>51</sup></td><td rowspan="1" colspan="1"/><td rowspan="1" colspan="1"/><td rowspan="1" colspan="1"/><td rowspan="1" colspan="1"/><td rowspan="1" colspan="1"/><td rowspan="1" colspan="1"/><td rowspan="1" colspan="1"/><td rowspan="1" colspan="1"/><td rowspan="1" colspan="1"/><td rowspan="1" colspan="1"/><td rowspan="1" colspan="1"/><td rowspan="1" colspan="1"/><td rowspan="1" colspan="1"/><td rowspan="1" colspan="1"/><td rowspan="1" colspan="1"/><td rowspan="1" colspan="1"/><td rowspan="1" colspan="1"/><td rowspan="1" colspan="1"/></tr><tr><td rowspan="1" colspan="1" style="color: #231f20">
                      <tp:taxon-name><tp:taxon-name-part taxon-name-part-type="genus" reg="Galendromimus">G.</tp:taxon-name-part> (<tp:taxon-name-part taxon-name-part-type="subgenus" reg="Galendromimus">G.</tp:taxon-name-part>) <tp:taxon-name-part taxon-name-part-type="species" reg="roraimensis">roraimensis</tp:taxon-name-part></tp:taxon-name>
                    </td><td rowspan="1" colspan="1"/><td rowspan="1" colspan="1" style="color: #231f20">X<sup>29</sup></td><td rowspan="1" colspan="1"/><td rowspan="1" colspan="1"/><td rowspan="1" colspan="1"/><td rowspan="1" colspan="1"/><td rowspan="1" colspan="1"/><td rowspan="1" colspan="1"/><td rowspan="1" colspan="1"/><td rowspan="1" colspan="1"/><td rowspan="1" colspan="1"/><td rowspan="1" colspan="1"/><td rowspan="1" colspan="1"/><td rowspan="1" colspan="1"/><td rowspan="1" colspan="1"/><td rowspan="1" colspan="1"/><td rowspan="1" colspan="1"/><td rowspan="1" colspan="1"/><td rowspan="1" colspan="1"/><td rowspan="1" colspan="1"/></tr><tr><td rowspan="1" colspan="1" style="color: #231f20">
                      <tp:taxon-name><tp:taxon-name-part taxon-name-part-type="genus" reg="Galendromimus">G.</tp:taxon-name-part> (<tp:taxon-name-part taxon-name-part-type="subgenus" reg="Galendromimus">G.</tp:taxon-name-part>) <tp:taxon-name-part taxon-name-part-type="species" reg="sanctus">sanctus</tp:taxon-name-part></tp:taxon-name>
                    </td><td rowspan="1" colspan="1"/><td rowspan="1" colspan="1"/><td rowspan="1" colspan="1"/><td rowspan="1" colspan="1"/><td rowspan="1" colspan="1"/><td rowspan="1" colspan="1"/><td rowspan="1" colspan="1"/><td rowspan="1" colspan="1"/><td rowspan="1" colspan="1"/><td rowspan="1" colspan="1"/><td rowspan="1" colspan="1"/><td rowspan="1" colspan="1"/><td rowspan="1" colspan="1"/><td rowspan="1" colspan="1"/><td rowspan="1" colspan="1"/><td rowspan="1" colspan="1"/><td rowspan="1" colspan="1" style="color: #231f20">X<sup>21</sup></td><td rowspan="1" colspan="1"/><td rowspan="1" colspan="1"/><td rowspan="1" colspan="1"/></tr><tr><td rowspan="1" colspan="1" style="color: #231f20"><tp:taxon-name><tp:taxon-name-part taxon-name-part-type="genus" reg="Galendromimus">G.</tp:taxon-name-part> (<tp:taxon-name-part taxon-name-part-type="subgenus" reg="Galendromimus">G.</tp:taxon-name-part>) <tp:taxon-name-part taxon-name-part-type="species" reg="striatusornatus">striatusornatus</tp:taxon-name-part></tp:taxon-name> sp. nov.</td><td rowspan="1" colspan="1"/><td rowspan="1" colspan="1" style="color: #231f20">X<sup>51</sup></td><td rowspan="1" colspan="1"/><td rowspan="1" colspan="1"/><td rowspan="1" colspan="1"/><td rowspan="1" colspan="1"/><td rowspan="1" colspan="1"/><td rowspan="1" colspan="1"/><td rowspan="1" colspan="1"/><td rowspan="1" colspan="1"/><td rowspan="1" colspan="1"/><td rowspan="1" colspan="1"/><td rowspan="1" colspan="1"/><td rowspan="1" colspan="1"/><td rowspan="1" colspan="1"/><td rowspan="1" colspan="1"/><td rowspan="1" colspan="1"/><td rowspan="1" colspan="1"/><td rowspan="1" colspan="1"/><td rowspan="1" colspan="1"/></tr><tr><td rowspan="1" colspan="1" style="color: #231f20">
                      <tp:taxon-name><tp:taxon-name-part taxon-name-part-type="genus" reg="Galendromimus">G.</tp:taxon-name-part> (<tp:taxon-name-part taxon-name-part-type="subgenus" reg="Galendromimus">G.</tp:taxon-name-part>) <tp:taxon-name-part taxon-name-part-type="species" reg="tunapunensis">tunapunensis</tp:taxon-name-part></tp:taxon-name>
                    </td><td rowspan="1" colspan="1"/><td rowspan="1" colspan="1"/><td rowspan="1" colspan="1"/><td rowspan="1" colspan="1"/><td rowspan="1" colspan="1"/><td rowspan="1" colspan="1"/><td rowspan="1" colspan="1"/><td rowspan="1" colspan="1"/><td rowspan="1" colspan="1"/><td rowspan="1" colspan="1"/><td rowspan="1" colspan="1"/><td rowspan="1" colspan="1"/><td rowspan="1" colspan="1"/><td rowspan="1" colspan="1"/><td rowspan="1" colspan="1"/><td rowspan="1" colspan="1"/><td rowspan="1" colspan="1" style="color: #231f20">X<sup>21</sup></td><td rowspan="1" colspan="1"/><td rowspan="1" colspan="1"/><td rowspan="1" colspan="1"/></tr><tr><td rowspan="1" colspan="1" style="color: #231f20">
                      <tp:taxon-name><tp:taxon-name-part taxon-name-part-type="genus" reg="Galendromimus">G.</tp:taxon-name-part> (<tp:taxon-name-part taxon-name-part-type="subgenus" reg="Nothoseius">N.</tp:taxon-name-part>) <tp:taxon-name-part taxon-name-part-type="species" reg="boriquensis">boriquensis</tp:taxon-name-part></tp:taxon-name>
                    </td><td rowspan="1" colspan="1"/><td rowspan="1" colspan="1"/><td rowspan="1" colspan="1"/><td rowspan="1" colspan="1"/><td rowspan="1" colspan="1"/><td rowspan="1" colspan="1"/><td rowspan="1" colspan="1"/><td rowspan="1" colspan="1"/><td rowspan="1" colspan="1" style="color: #231f20">X<sup>17</sup></td><td rowspan="1" colspan="1"/><td rowspan="1" colspan="1" style="color: #231f20">X<sup>18</sup></td><td rowspan="1" colspan="1"/><td rowspan="1" colspan="1"/><td rowspan="1" colspan="1"/><td rowspan="1" colspan="1"/><td rowspan="1" colspan="1" style="color: #231f20">X<sup>30</sup></td><td rowspan="1" colspan="1"/><td rowspan="1" colspan="1"/><td rowspan="1" colspan="1"/><td rowspan="1" colspan="1"/></tr><tr><td rowspan="1" colspan="1" style="color: #231f20">
                      <italic>
                        <tp:taxon-name><tp:taxon-name-part taxon-name-part-type="genus" reg="Silvaseius">Silvaseius</tp:taxon-name-part> <tp:taxon-name-part taxon-name-part-type="species" reg="barretoae">barretoae</tp:taxon-name-part></tp:taxon-name>
                      </italic>
                    </td><td rowspan="1" colspan="1" style="color: #231f20">X<sup>44,48</sup></td><td rowspan="1" colspan="1" style="color: #231f20">X<sup>5, 6,44, 45,46, 47</sup></td><td rowspan="1" colspan="1"/><td rowspan="1" colspan="1" style="color: #231f20">X<sup>49</sup></td><td rowspan="1" colspan="1"/><td rowspan="1" colspan="1"/><td rowspan="1" colspan="1"/><td rowspan="1" colspan="1"/><td rowspan="1" colspan="1"/><td rowspan="1" colspan="1"/><td rowspan="1" colspan="1"/><td rowspan="1" colspan="1"/><td rowspan="1" colspan="1"/><td rowspan="1" colspan="1"/><td rowspan="1" colspan="1"/><td rowspan="1" colspan="1"/><td rowspan="1" colspan="1"/><td rowspan="1" colspan="1"/><td rowspan="1" colspan="1"/><td rowspan="1" colspan="1"/></tr></tbody></table><table-wrap-foot><fn><p><abbrev xmlns:xlink="http://www.w3.org/1999/xlink" xlink:title="Argentina" id="ABBRID0EWSAI" xlink:type="simple">ARG</abbrev>: Argentina; <abbrev xmlns:xlink="http://www.w3.org/1999/xlink" xlink:title="Brazil" id="ABBRID0E1SAI" xlink:type="simple">BRA</abbrev>: Brazil; <abbrev xmlns:xlink="http://www.w3.org/1999/xlink" xlink:title="Colombia" id="ABBRID0E5SAI" xlink:type="simple">COL</abbrev>: Colombia; <abbrev xmlns:xlink="http://www.w3.org/1999/xlink" xlink:title="Costa Rica" id="ABBRID0ECTAI" xlink:type="simple">CRI</abbrev>: Costa Rica; <abbrev xmlns:xlink="http://www.w3.org/1999/xlink" xlink:title="Cuba" id="ABBRID0EGTAI" xlink:type="simple">CUB</abbrev>: Cuba; <abbrev xmlns:xlink="http://www.w3.org/1999/xlink" xlink:title="Egypt" id="ABBRID0EKTAI" xlink:type="simple">EGY</abbrev>: Egypt; <abbrev xmlns:xlink="http://www.w3.org/1999/xlink" xlink:title="Israel" id="ABBRID0EOTAI" xlink:type="simple">ISR</abbrev>: Israel; <abbrev xmlns:xlink="http://www.w3.org/1999/xlink" xlink:title="India" id="ABBRID0ESTAI" xlink:type="simple">IND</abbrev>: India; <abbrev xmlns:xlink="http://www.w3.org/1999/xlink" xlink:title="Jamaica" id="ABBRID0EWTAI" xlink:type="simple">JAM</abbrev>: Jamaica; <abbrev xmlns:xlink="http://www.w3.org/1999/xlink" xlink:title="Martinique" id="ABBRID0E1TAI" xlink:type="simple">MAR</abbrev>: Martinique; <abbrev xmlns:xlink="http://www.w3.org/1999/xlink" xlink:title="Marie Galante" id="ABBRID0E5TAI" xlink:type="simple">MGA</abbrev>: Marie Galante; <abbrev xmlns:xlink="http://www.w3.org/1999/xlink" xlink:title="Mexico" id="ABBRID0ECUAI" xlink:type="simple">MEX</abbrev>: Mexico; <abbrev xmlns:xlink="http://www.w3.org/1999/xlink" xlink:title="Morocco" id="ABBRID0EGUAI" xlink:type="simple">MOR</abbrev>: Morocco; <abbrev xmlns:xlink="http://www.w3.org/1999/xlink" xlink:title="Oman" id="ABBRID0EKUAI" xlink:type="simple">OMA</abbrev>: Oman; <abbrev xmlns:xlink="http://www.w3.org/1999/xlink" xlink:title="Philippines" id="ABBRID0EOUAI" xlink:type="simple">PHI</abbrev>: Philippines; <abbrev xmlns:xlink="http://www.w3.org/1999/xlink" xlink:title="Puerto Rico" id="ABBRID0ESUAI" xlink:type="simple">PRI</abbrev>: Puerto Rico; <abbrev xmlns:xlink="http://www.w3.org/1999/xlink" xlink:title="Trinidad" id="ABBRID0EWUAI" xlink:type="simple">TRI</abbrev>: Trinidad; <abbrev xmlns:xlink="http://www.w3.org/1999/xlink" xlink:title="United Arab Emirates" id="ABBRID0E1UAI" xlink:type="simple">UAE</abbrev>: United Arab Emirates; <abbrev xmlns:xlink="http://www.w3.org/1999/xlink" xlink:title="United States of America" id="ABBRID0E5UAI" xlink:type="simple">USA</abbrev>: United States of America; <abbrev xmlns:xlink="http://www.w3.org/1999/xlink" xlink:title="Saudi Arabia" id="ABBRID0ECVAI" xlink:type="simple">SAR</abbrev>: Saudi Arabia; 1. <xref ref-type="bibr" rid="B18">De Moraes et al. (1993)</xref>; 2. <xref ref-type="bibr" rid="B43">Mendonça et al. (2019)</xref>; 3. <xref ref-type="bibr" rid="B34">Ferla and de Moraes (2002)</xref>; 4. <xref ref-type="bibr" rid="B12">Daud and Feres (2005)</xref>; 5. <xref ref-type="bibr" rid="B23">Demite et al. (2011)</xref>; 6. <xref ref-type="bibr" rid="B24">Demite et al. (2012)</xref>; 7. <xref ref-type="bibr" rid="B25">Demite et al. (2013)</xref>; 8. <xref ref-type="bibr" rid="B32">Feres and de Moraes (1998)</xref>; 9. <xref ref-type="bibr" rid="B61">Zacarias and de Moraes (2001b)</xref>; 10. <xref ref-type="bibr" rid="B17">de Moraes and Mesa (1988)</xref>: 11. <xref ref-type="bibr" rid="B8">Chant and Baker (1965)</xref>; 12. <xref ref-type="bibr" rid="B37">Hastie et al. (2010)</xref>; 13. <xref ref-type="bibr" rid="B50">Ramirez and Ramos (1987)</xref>; 14. <xref ref-type="bibr" rid="B53">Ramos et al. (2007)</xref>; 15. <xref ref-type="bibr" rid="B51">Ramos and de Moraes (2007)</xref>; 16. <xref ref-type="bibr" rid="B52">Ramos and Rodriguez (2004)</xref>; 17. <xref ref-type="bibr" rid="B31">Denmark and Muma (1978)</xref>; 18. De Moraes, Kreiter and Lofego (2000); 19. <xref ref-type="bibr" rid="B14">De Leon (1959)</xref>; 20. <xref ref-type="bibr" rid="B30">Denmark and Evans (2011)</xref>; 21. <xref ref-type="bibr" rid="B16">De Leon (1967)</xref>; 22. <xref ref-type="bibr" rid="B13">De Leon (1957)</xref>; 23. <xref ref-type="bibr" rid="B58">Silva et al. (2024)</xref>; 24. <xref ref-type="bibr" rid="B54">Rossetti et al. (2025)</xref>; 25. <xref ref-type="bibr" rid="B28">Demite et al. (2017)</xref>; 26. <xref ref-type="bibr" rid="B43">Mendonça et al. (2019)</xref>; 27. <xref ref-type="bibr" rid="B62">Zacarias et al. (2002)</xref>; 28. <xref ref-type="bibr" rid="B60">Zacarias and de Moraes (2001a)</xref>; 29. <xref ref-type="bibr" rid="B27">Demite et al. (2014a)</xref>; 30. <xref ref-type="bibr" rid="B15">De Leon (1965)</xref>; 31. de Moraes, Barbosa and Castro (2013); 32. Schicha and Corpus Raroz (1992); 33. <xref ref-type="bibr" rid="B1">Abo-Shnaf and de Moraes (2014)</xref>; 34. <xref ref-type="bibr" rid="B46">Nasr et al. (2011)</xref>; 35. <xref ref-type="bibr" rid="B49">Palevsky et al. (2009)</xref>; 36. <xref ref-type="bibr" rid="B59">Swirski and Amitai (1961)</xref>; 37. <xref ref-type="bibr" rid="B63">Zahidi et al. (2023)</xref>; 38. <xref ref-type="bibr" rid="B2">Al-Shanfari et al. (2013)</xref>; 39. <xref ref-type="bibr" rid="B3">Alatawi et al. (2017)</xref>; 40. <xref ref-type="bibr" rid="B4">Alatawi et al. (2018)</xref>; 41. <xref ref-type="bibr" rid="B48">Negm et al. (2012)</xref>; 42. <xref ref-type="bibr" rid="B47">Negm (2014)</xref>; 43. <xref ref-type="bibr" rid="B5">Basha et al. (2001)</xref>; 44. <xref ref-type="bibr" rid="B21">Demite et al. (2008)</xref>; 45. <xref ref-type="bibr" rid="B22">Demite et al. (2009)</xref>; 46. <xref ref-type="bibr" rid="B6">Buosi et al. (2006)</xref>; 47. <xref ref-type="bibr" rid="B33">Feres et al. (2007)</xref>; 48. <xref ref-type="bibr" rid="B36">Guanilo et al. (2008)</xref>; 49. <xref ref-type="bibr" rid="B10">Chant and Yoshida-Shaul (1991)</xref>; 50. <xref ref-type="bibr" rid="B38">Jose et al. 2024</xref>; 51. This study.</p></fn></table-wrap-foot></table-wrap><p>It is important to recognise that observed patterns of species richness and distribution may be influenced by differences in research focus. In Africa, for example, studies on <tp:taxon-name><tp:taxon-name-part taxon-name-part-type="family">Phytoseiidae</tp:taxon-name-part></tp:taxon-name> have focused on their role in agricultural systems, including the biological control of the cassava green mite (<xref ref-type="bibr" rid="B45">Mutisya et al. 2017</xref>), whereas in Brazil, a considerable number of surveys have been conducted in natural environments (<xref ref-type="bibr" rid="B12">Daud and Feres 2005</xref>; Castro and Moraes 2007; <xref ref-type="bibr" rid="B43">Mendonça et al. 2019</xref>; <xref ref-type="bibr" rid="B58">Silva et al. 2024</xref>). This contrast suggests that species of <tp:taxon-name><tp:taxon-name-part taxon-name-part-type="tribe">Galendromimini</tp:taxon-name-part></tp:taxon-name> may preferentially inhabit natural habitats, which could explain the higher number of recorded species in Brazil. These findings emphasise the importance of continued biodiversity surveys and taxonomic revisions, particularly in underexplored habitats, to fully comprehend the diversity and distributional patterns of this tribe. Such knowledge is crucial for informing conservation strategies and understanding the ecological dynamics of these predatory mites.</p></sec></tp:treatment-sec><ref-list><ref id="B29"><mixed-citation xmlns:xlink="http://www.w3.org/1999/xlink" xlink:type="simple"><person-group><name name-style="western"><surname>Demite</surname><given-names>PR</given-names></name><name name-style="western"><surname>de Moraes</surname><given-names>GJ</given-names></name><name name-style="western"><surname>McMurtry</surname><given-names>JA</given-names></name><name name-style="western"><surname>Denmark</surname><given-names>HA</given-names></name><name name-style="western"><surname>Castilho</surname><given-names>RC</given-names></name></person-group> (<year>2025</year>) <tp:taxon-name><tp:taxon-name-part taxon-name-part-type="family">Phytoseiidae</tp:taxon-name-part></tp:taxon-name> Database. <ext-link xlink:type="simple" ext-link-type="uri" xlink:href="http://www.lea.esalq.usp.br/phytoseiidae">www.lea.esalq.usp.br/phytoseiidae</ext-link> [accessed 5 July 2025]</mixed-citation></ref><ref id="B18"><mixed-citation xmlns:xlink="http://www.w3.org/1999/xlink" xlink:type="simple"><person-group><name name-style="western"><surname>de Moraes</surname><given-names>GJ</given-names></name><name name-style="western"><surname>de Alencar</surname><given-names>JA</given-names></name><name name-style="western"><surname>Lima</surname><given-names>JLS</given-names></name><name name-style="western"><surname>Yaninek</surname><given-names>JS</given-names></name><name name-style="western"><surname>Delalibera</surname><given-names>I</given-names></name></person-group> (<year>1993</year>) <article-title>Alternative plant habitats for common phytoseiid predators of the cassava green mite (<tp:taxon-name><tp:taxon-name-part taxon-name-part-type="subclass">Acari</tp:taxon-name-part></tp:taxon-name>: <tp:taxon-name><tp:taxon-name-part taxon-name-part-type="family">Phytoseiidae</tp:taxon-name-part></tp:taxon-name>, <tp:taxon-name><tp:taxon-name-part taxon-name-part-type="family">Tetranychidae</tp:taxon-name-part></tp:taxon-name>) in northeast Brazil.</article-title><source>Experimental &amp; Applied Acarology</source><volume>17</volume>(<issue>1-2</issue>): <fpage>77</fpage>–<lpage>90</lpage>. <ext-link xlink:href="10.1007/BF00156945" ext-link-type="doi" xlink:type="simple">https://doi.org/10.1007/BF00156945</ext-link></mixed-citation></ref><ref id="B43"><mixed-citation xmlns:xlink="http://www.w3.org/1999/xlink" xlink:type="simple"><person-group><name name-style="western"><surname>Mendonça</surname><given-names>AL</given-names></name><name name-style="western"><surname>Lofego</surname><given-names>AC</given-names></name><name name-style="western"><surname>Pott</surname><given-names>A</given-names></name><name name-style="western"><surname>Daud</surname><given-names>RD</given-names></name><name name-style="western"><surname>Demite</surname><given-names>PR</given-names></name></person-group> (<year>2019</year>) <article-title><tp:taxon-name><tp:taxon-name-part taxon-name-part-type="family">Phytoseiidae</tp:taxon-name-part></tp:taxon-name> (<tp:taxon-name><tp:taxon-name-part taxon-name-part-type="superorder">Parasitiformes</tp:taxon-name-part></tp:taxon-name>: <tp:taxon-name><tp:taxon-name-part taxon-name-part-type="order">Mesostigmata</tp:taxon-name-part></tp:taxon-name>), from the Pantanal, Mato Grosso do Sul State, Brazil.</article-title><source>Systematic and Applied Acarology</source><volume>24</volume>(<issue>4</issue>): <fpage>587</fpage>–<lpage>612</lpage>. <ext-link xlink:href="10.11158/saa.24.4.6" ext-link-type="doi" xlink:type="simple">https://doi.org/10.11158/saa.24.4.6</ext-link></mixed-citation></ref><ref id="B34"><mixed-citation xmlns:xlink="http://www.w3.org/1999/xlink" xlink:type="simple"><person-group><name name-style="western"><surname>Ferla</surname><given-names>NJ</given-names></name><name name-style="western"><surname>de Moraes</surname><given-names>GJ</given-names></name></person-group> (<year>2002</year>) <article-title>Ácaros (<tp:taxon-name><tp:taxon-name-part taxon-name-part-type="class">Arachnida</tp:taxon-name-part></tp:taxon-name>, <tp:taxon-name><tp:taxon-name-part taxon-name-part-type="subclass">Acari</tp:taxon-name-part></tp:taxon-name>) da seringueira (<italic><tp:taxon-name><tp:taxon-name-part taxon-name-part-type="genus">Hevea</tp:taxon-name-part> <tp:taxon-name-part taxon-name-part-type="species">brasiliensis</tp:taxon-name-part></tp:taxon-name></italic> Muell. Arg.) no estado do Mato Grosso.</article-title><source>Revista Brasileira de Zoologia</source><volume>19</volume>(<issue>3</issue>): <fpage>867</fpage>–<lpage>888</lpage>. <ext-link xlink:href="10.1590/S0101-81752002000300025" ext-link-type="doi" xlink:type="simple">https://doi.org/10.1590/S0101-81752002000300025</ext-link></mixed-citation></ref><ref id="B12"><mixed-citation xmlns:xlink="http://www.w3.org/1999/xlink" xlink:type="simple"><person-group><name name-style="western"><surname>Daud</surname><given-names>RJ</given-names></name><name name-style="western"><surname>Feres</surname><given-names>RJF</given-names></name></person-group> (<year>2005</year>) <article-title>Diversidade e flutuação populacional de ácaros (<tp:taxon-name><tp:taxon-name-part taxon-name-part-type="subclass">Acari</tp:taxon-name-part></tp:taxon-name>) em <italic><tp:taxon-name><tp:taxon-name-part taxon-name-part-type="genus">Mabea</tp:taxon-name-part> <tp:taxon-name-part taxon-name-part-type="species">fistulifera</tp:taxon-name-part></tp:taxon-name></italic> Mart. (<tp:taxon-name><tp:taxon-name-part taxon-name-part-type="family">Euphorbiaceae</tp:taxon-name-part></tp:taxon-name>) de dois fragmentos de mata estacional semidecídua em São José do Rio Preto, SP.</article-title><source>Neotropical Entomology</source><volume>34</volume>(<issue>2</issue>): <fpage>191</fpage>–<lpage>201</lpage>. <ext-link xlink:href="10.1590/S1519-566X2005000200007" ext-link-type="doi" xlink:type="simple">https://doi.org/10.1590/S1519-566X2005000200007</ext-link></mixed-citation></ref><ref id="B23"><mixed-citation xmlns:xlink="http://www.w3.org/1999/xlink" xlink:type="simple"><person-group><name name-style="western"><surname>Demite</surname><given-names>PR</given-names></name><name name-style="western"><surname>Lofego</surname><given-names>AC</given-names></name><name name-style="western"><surname>Feres</surname><given-names>RJF</given-names></name></person-group> (<year>2011</year>) <article-title><tp:taxon-name><tp:taxon-name-part taxon-name-part-type="family">Phytoseiidae</tp:taxon-name-part></tp:taxon-name> (<tp:taxon-name><tp:taxon-name-part taxon-name-part-type="subclass">Acari</tp:taxon-name-part></tp:taxon-name>) in forest fragments in the State of São Paulo, Brazil.</article-title><source>Zootaxa</source><volume>3086</volume>(<issue>1</issue>): <fpage>31</fpage>–<lpage>56</lpage>. <ext-link xlink:href="10.11646/zootaxa.3086.1.2" ext-link-type="doi" xlink:type="simple">https://doi.org/10.11646/zootaxa.3086.1.2</ext-link></mixed-citation></ref><ref id="B24"><mixed-citation xmlns:xlink="http://www.w3.org/1999/xlink" xlink:type="simple"><person-group><name name-style="western"><surname>Demite</surname><given-names>PR</given-names></name><name name-style="western"><surname>Lofego</surname><given-names>AC</given-names></name><name name-style="western"><surname>Feres</surname><given-names>RJF</given-names></name></person-group> (<year>2012</year>) <article-title>Acarofauna de fragmentos florestais remanescentes na região noroeste do estado de São Paulo.</article-title> In: <person-group><name name-style="western"><surname>Nechi</surname><given-names>Junior ON</given-names></name></person-group> (<role>Eds</role>) <issue-title>Fauna e flora de fragmentos florestais remanescentes da região noroeste do estado de São Paulo.</issue-title><source>Editora Holos, Ribeirão Preto</source>, <fpage>167</fpage>–<lpage>179</lpage>.</mixed-citation></ref><ref id="B25"><mixed-citation xmlns:xlink="http://www.w3.org/1999/xlink" xlink:type="simple"><person-group><name name-style="western"><surname>Demite</surname><given-names>PR</given-names></name><name name-style="western"><surname>Lofego</surname><given-names>AC</given-names></name><name name-style="western"><surname>Feres</surname><given-names>RJF</given-names></name></person-group> (<year>2013</year>) <article-title>Mite (<tp:taxon-name><tp:taxon-name-part taxon-name-part-type="subclass">Acari</tp:taxon-name-part></tp:taxon-name>; <tp:taxon-name><tp:taxon-name-part taxon-name-part-type="class">Arachnida</tp:taxon-name-part></tp:taxon-name>) diversity of two native plants in fragments of semideciduous seasonal forest in Brazil.</article-title><source>Systematics and Biodiversity</source><volume>11</volume>(<issue>2</issue>): <fpage>141</fpage>–<lpage>148</lpage>. <ext-link xlink:href="10.1080/14772000.2013.806368" ext-link-type="doi" xlink:type="simple">https://doi.org/10.1080/14772000.2013.806368</ext-link></mixed-citation></ref><ref id="B32"><mixed-citation xmlns:xlink="http://www.w3.org/1999/xlink" xlink:type="simple"><person-group><name name-style="western"><surname>Feres</surname><given-names>RJF</given-names></name><name name-style="western"><surname>de Moraes</surname><given-names>GJ</given-names></name></person-group> (<year>1998</year>) <article-title>Phytoseiid (<tp:taxon-name><tp:taxon-name-part taxon-name-part-type="subclass">Acari</tp:taxon-name-part></tp:taxon-name>: <tp:taxon-name><tp:taxon-name-part taxon-name-part-type="family">Phytoseiidae</tp:taxon-name-part></tp:taxon-name>) mites from woody areas in the State of São Paulo, Brazil.</article-title><source>Systematic and Applied Acarology</source><volume>3</volume>(<issue>0</issue>): <fpage>125</fpage>–<lpage>132</lpage>. <ext-link xlink:href="10.11158/saa.3.1.20" ext-link-type="doi" xlink:type="simple">https://doi.org/10.11158/saa.3.1.20</ext-link></mixed-citation></ref><ref id="B61"><mixed-citation xmlns:xlink="http://www.w3.org/1999/xlink" xlink:type="simple"><person-group><name name-style="western"><surname>Zacarias</surname><given-names>MS</given-names></name><name name-style="western"><surname>de Moraes</surname><given-names>GJ</given-names></name></person-group> (<year>2001b</year>) <article-title>Phytoseiid mites associated with rubber trees and other euphorbiaceous plants in southeastern Brazil.</article-title><source>Neotropical Entomology</source><volume>30</volume>(<issue>4</issue>): <fpage>579</fpage>–<lpage>586</lpage>. <ext-link xlink:href="10.1590/S1519-566X2001000400011" ext-link-type="doi" xlink:type="simple">https://doi.org/10.1590/S1519-566X2001000400011</ext-link></mixed-citation></ref><ref id="B17"><mixed-citation xmlns:xlink="http://www.w3.org/1999/xlink" xlink:type="simple"><person-group><name name-style="western"><surname>de Moraes</surname><given-names>GJ</given-names></name><name name-style="western"><surname>Mesa</surname><given-names>NC</given-names></name></person-group> (<year>1988</year>) <article-title>Mites of the Family <tp:taxon-name><tp:taxon-name-part taxon-name-part-type="family">Phytoseiidae</tp:taxon-name-part></tp:taxon-name> (<tp:taxon-name><tp:taxon-name-part taxon-name-part-type="subclass">Acari</tp:taxon-name-part></tp:taxon-name>) in Colombia, with descriptions of three new species.</article-title><source>International Journal of Acarology</source><volume>2</volume>(<issue>14</issue>): <fpage>71</fpage>–<lpage>88</lpage>. <ext-link xlink:href="10.1080/01647958808683790" ext-link-type="doi" xlink:type="simple">https://doi.org/10.1080/01647958808683790</ext-link></mixed-citation></ref><ref id="B8"><mixed-citation xmlns:xlink="http://www.w3.org/1999/xlink" xlink:type="simple"><person-group><name name-style="western"><surname>Chant</surname><given-names>DA</given-names></name><name name-style="western"><surname>Baker</surname><given-names>EW</given-names></name></person-group> (<year>1965</year>) The <tp:taxon-name><tp:taxon-name-part taxon-name-part-type="family">Phytoseiidae</tp:taxon-name-part></tp:taxon-name> (<tp:taxon-name><tp:taxon-name-part taxon-name-part-type="subclass">Acarina</tp:taxon-name-part></tp:taxon-name>) of Central America. ll. Memoirs of the Entomological Society of Canada 41(S41): 1–56. <ext-link xlink:href="10.4039/entm9741fv" ext-link-type="doi" xlink:type="simple">https://doi.org/10.4039/entm9741fv</ext-link></mixed-citation></ref><ref id="B37"><mixed-citation xmlns:xlink="http://www.w3.org/1999/xlink" xlink:type="simple"><person-group><name name-style="western"><surname>Hastie</surname><given-names>E</given-names></name><name name-style="western"><surname>Benegas</surname><given-names>A</given-names></name><name name-style="western"><surname>Rodríguez</surname><given-names>H</given-names></name></person-group> (<year>2010</year>) <article-title>Inventario de ácaros depredadores associados a fitoácaros em plantas de las famílias Arecaeae y <tp:taxon-name><tp:taxon-name-part taxon-name-part-type="family">Musaceae</tp:taxon-name-part></tp:taxon-name>.</article-title><source>Revista de Protección Vegetal</source><volume>25</volume>(<issue>1</issue>): <fpage>17</fpage>–<lpage>25</lpage>.</mixed-citation></ref><ref id="B50"><mixed-citation xmlns:xlink="http://www.w3.org/1999/xlink" xlink:type="simple"><person-group><name name-style="western"><surname>Ramirez</surname><given-names>LA</given-names></name><name name-style="western"><surname>Ramos</surname><given-names>M</given-names></name></person-group> (<year>1987</year>) <article-title><italic><tp:taxon-name><tp:taxon-name-part taxon-name-part-type="genus">Galendromimus</tp:taxon-name-part> <tp:taxon-name-part taxon-name-part-type="species">alveolaris</tp:taxon-name-part></tp:taxon-name></italic> nuevo ácaro fitoseideo em Cuba.</article-title><source>Revista de Protección Vegetal</source><volume>2</volume>: <fpage>42</fpage>–<lpage>44</lpage>.</mixed-citation></ref><ref id="B53"><mixed-citation xmlns:xlink="http://www.w3.org/1999/xlink" xlink:type="simple"><person-group><name name-style="western"><surname>Ramos</surname><given-names>M</given-names></name><name name-style="western"><surname>Rodríguez</surname><given-names>H</given-names></name><name name-style="western"><surname>Almaguel</surname><given-names>L</given-names></name></person-group> (<year>2007</year>) Qualitative and quantitative description of predatory mite biodiversity in different agroecosystems in Cuba. In: Morales-Malacara JB, Behan-Pelletier V, Ueckermann EA, Pérez TM, Estrada-Venegas EG, Badii M (Eds) Acarology XI: Proceedings of the International Congress, Mexico, 463–469.</mixed-citation></ref><ref id="B51"><mixed-citation xmlns:xlink="http://www.w3.org/1999/xlink" xlink:type="simple"><person-group><name name-style="western"><surname>Ramos</surname><given-names>M</given-names></name><name name-style="western"><surname>de Moraes</surname><given-names>GJ</given-names></name></person-group> (<year>2007</year>) Predatory mites associated with <italic><tp:taxon-name><tp:taxon-name-part taxon-name-part-type="genus">Steneotarsonemus</tp:taxon-name-part> <tp:taxon-name-part taxon-name-part-type="species">spinki</tp:taxon-name-part></tp:taxon-name></italic> (<tp:taxon-name><tp:taxon-name-part taxon-name-part-type="subclass">Acari</tp:taxon-name-part></tp:taxon-name>: <tp:taxon-name><tp:taxon-name-part taxon-name-part-type="family">Tarsonemidae</tp:taxon-name-part></tp:taxon-name>) on rice in Cuba. In: Morales-Malacara JB, Behan-Pelletier V, Ueckermann EA, Pérez TM, Estrada-Venegas EG, Badii M (Eds) Acarology XI: Proceedings of the International Congress, Mexico, 459–462.</mixed-citation></ref><ref id="B52"><mixed-citation xmlns:xlink="http://www.w3.org/1999/xlink" xlink:type="simple"><person-group><name name-style="western"><surname>Ramos</surname><given-names>M</given-names></name><name name-style="western"><surname>Rodriguez</surname><given-names>N</given-names></name></person-group> (<year>2004</year>) <article-title>Descripción cualitativa y cuantitativa de la biodiversidade de ácaros depredadores em diferentes agroecosistemas em Cuba.</article-title><source>Fitosanidad (Ciudad de La Habana)</source><volume>8</volume>(<issue>1</issue>): <fpage>55</fpage>–<lpage>61</lpage>.</mixed-citation></ref><ref id="B31"><mixed-citation xmlns:xlink="http://www.w3.org/1999/xlink" xlink:type="simple"><person-group><name name-style="western"><surname>Denmark</surname><given-names>HA</given-names></name><name name-style="western"><surname>Muma</surname><given-names>MH</given-names></name></person-group> (<year>1978</year>) <article-title><tp:taxon-name><tp:taxon-name-part taxon-name-part-type="family">Phytoseiidae</tp:taxon-name-part></tp:taxon-name> of Jamaica, an annotated list (<tp:taxon-name><tp:taxon-name-part taxon-name-part-type="subclass">Acari</tp:taxon-name-part></tp:taxon-name>: <tp:taxon-name><tp:taxon-name-part taxon-name-part-type="order">Mesostigmata</tp:taxon-name-part></tp:taxon-name>).</article-title><source>International Journal of Acarology</source><volume>4</volume>(<issue>1</issue>): <fpage>1</fpage>–<lpage>22</lpage>. <ext-link xlink:href="10.1080/01647957808683094" ext-link-type="doi" xlink:type="simple">https://doi.org/10.1080/01647957808683094</ext-link></mixed-citation></ref><ref id="B14"><mixed-citation xmlns:xlink="http://www.w3.org/1999/xlink" xlink:type="simple"><person-group><name name-style="western"><surname>De Leon</surname><given-names>D</given-names></name></person-group> (<year>1959</year>) <article-title>The genus <italic><tp:taxon-name><tp:taxon-name-part taxon-name-part-type="genus">Typhlodromus</tp:taxon-name-part></tp:taxon-name></italic> in Mexico (<tp:taxon-name><tp:taxon-name-part taxon-name-part-type="subclass">Acarina</tp:taxon-name-part></tp:taxon-name>: <tp:taxon-name><tp:taxon-name-part taxon-name-part-type="family">Phytoseiidae</tp:taxon-name-part></tp:taxon-name>).</article-title><source>The Florida Entomologist</source><volume>42</volume>(<issue>3</issue>): <fpage>123</fpage>–<lpage>129</lpage>. <ext-link xlink:href="10.2307/3492607" ext-link-type="doi" xlink:type="simple">https://doi.org/10.2307/3492607</ext-link></mixed-citation></ref><ref id="B30"><mixed-citation xmlns:xlink="http://www.w3.org/1999/xlink" xlink:type="simple"><person-group><name name-style="western"><surname>Denmark</surname><given-names>HA</given-names></name><name name-style="western"><surname>Evans</surname><given-names>GA</given-names></name></person-group> (<year>2011</year>) <source><tp:taxon-name><tp:taxon-name-part taxon-name-part-type="family">Phytoseiidae</tp:taxon-name-part></tp:taxon-name> on North America and Hawaii (<tp:taxon-name><tp:taxon-name-part taxon-name-part-type="subclass">Acari</tp:taxon-name-part></tp:taxon-name>: <tp:taxon-name><tp:taxon-name-part taxon-name-part-type="order">Mesostigmata</tp:taxon-name-part></tp:taxon-name>).</source><publisher-name>Indira Publishing House</publisher-name>, <publisher-loc>West Bloomfield, USA</publisher-loc>, <size units="page">451 pp</size>.</mixed-citation></ref><ref id="B16"><mixed-citation xmlns:xlink="http://www.w3.org/1999/xlink" xlink:type="simple"><person-group><name name-style="western"><surname>De Leon</surname><given-names>D</given-names></name></person-group> (<year>1967</year>) <source>Some mites of the Caribbean Area. Part I. <tp:taxon-name><tp:taxon-name-part taxon-name-part-type="subclass">Acarina</tp:taxon-name-part></tp:taxon-name> on plants in Trinidad, West Indies.</source><publisher-name>Allen Press Inc.</publisher-name>, <publisher-loc>Lawrence</publisher-loc>, <size units="page">66 pp</size>.</mixed-citation></ref><ref id="B13"><mixed-citation xmlns:xlink="http://www.w3.org/1999/xlink" xlink:type="simple"><person-group><name name-style="western"><surname>De Leon</surname><given-names>D</given-names></name></person-group> (<year>1957</year>) <article-title>Three new <italic><tp:taxon-name><tp:taxon-name-part taxon-name-part-type="genus">Typhlodromus</tp:taxon-name-part></tp:taxon-name></italic> from Southern Florida (<tp:taxon-name><tp:taxon-name-part taxon-name-part-type="subclass">Acarina</tp:taxon-name-part></tp:taxon-name>: <tp:taxon-name><tp:taxon-name-part taxon-name-part-type="family">Phytoseiidae</tp:taxon-name-part></tp:taxon-name>).</article-title><source>The Florida Entomologist</source><volume>40</volume>(<issue>4</issue>): <fpage>41</fpage>–<lpage>144</lpage>. <ext-link xlink:href="10.2307/3492041" ext-link-type="doi" xlink:type="simple">https://doi.org/10.2307/3492041</ext-link></mixed-citation></ref><ref id="B58"><mixed-citation xmlns:xlink="http://www.w3.org/1999/xlink" xlink:type="simple"><person-group><name name-style="western"><surname>Silva</surname><given-names>LRA</given-names></name><name name-style="western"><surname>Gondim</surname><given-names>Jr MGC</given-names></name><name name-style="western"><surname>Demite</surname><given-names>PR</given-names></name></person-group> (<year>2024</year>) <article-title>A new species of <italic><tp:taxon-name><tp:taxon-name-part taxon-name-part-type="genus">Galendromimus</tp:taxon-name-part></tp:taxon-name></italic> Muma (<tp:taxon-name><tp:taxon-name-part taxon-name-part-type="subclass">Acari</tp:taxon-name-part></tp:taxon-name>: <tp:taxon-name><tp:taxon-name-part taxon-name-part-type="family">Phytoseiidae</tp:taxon-name-part></tp:taxon-name>) from the Caatinga biome, Brazil.</article-title><source>Acarologia</source><volume>64</volume>(<issue>1</issue>): <fpage>32</fpage>–<lpage>39</lpage>. <ext-link xlink:href="10.24349/cny5-hj6f" ext-link-type="doi" xlink:type="simple">https://doi.org/10.24349/cny5-hj6f</ext-link></mixed-citation></ref><ref id="B54"><mixed-citation xmlns:xlink="http://www.w3.org/1999/xlink" xlink:type="simple"><person-group><name name-style="western"><surname>Rossetti</surname><given-names>OC</given-names></name><name name-style="western"><surname>Barroso</surname><given-names>G</given-names></name><name name-style="western"><surname>Demite</surname><given-names>PR</given-names></name><name name-style="western"><surname>Lima</surname><given-names>EL</given-names></name><name name-style="western"><surname>Daud</surname><given-names>RD</given-names></name></person-group> (<year>2025</year>) <article-title><tp:taxon-name><tp:taxon-name-part taxon-name-part-type="family">Phytoseiidae</tp:taxon-name-part></tp:taxon-name> mite (<tp:taxon-name><tp:taxon-name-part taxon-name-part-type="superorder">Parasitiformes</tp:taxon-name-part></tp:taxon-name>: <tp:taxon-name><tp:taxon-name-part taxon-name-part-type="family">Phytoseiidae</tp:taxon-name-part></tp:taxon-name>) assemblages from different Cerrado vegetation types.</article-title><source>Acarologia</source><volume>65</volume>(<issue>2</issue>): <fpage>505</fpage>–<lpage>518</lpage>. <ext-link xlink:href="10.24349/3rdh-xfoj" ext-link-type="doi" xlink:type="simple">https://doi.org/10.24349/3rdh-xfoj</ext-link></mixed-citation></ref><ref id="B28"><mixed-citation xmlns:xlink="http://www.w3.org/1999/xlink" xlink:type="simple"><person-group><name name-style="western"><surname>Demite</surname><given-names>PR</given-names></name><name name-style="western"><surname>Dias</surname><given-names>MA</given-names></name><name name-style="western"><surname>Cavalcante</surname><given-names>ACC</given-names></name><name name-style="western"><surname>Ramos</surname><given-names>MVV</given-names></name><name name-style="western"><surname>Lofego</surname><given-names>AC</given-names></name></person-group> (<year>2017</year>) <article-title><tp:taxon-name><tp:taxon-name-part taxon-name-part-type="family">Phytoseiidae</tp:taxon-name-part></tp:taxon-name> mites (<tp:taxon-name><tp:taxon-name-part taxon-name-part-type="subclass">Acari</tp:taxon-name-part></tp:taxon-name>: <tp:taxon-name><tp:taxon-name-part taxon-name-part-type="family">Phytoseiidae</tp:taxon-name-part></tp:taxon-name>) associated with Cerrado biome plants in Braziil, with description of a new species.</article-title><source>Systematic and Applied Acarology</source><volume>22</volume>(<issue>12</issue>): <fpage>2141</fpage>–<lpage>2177</lpage>. <ext-link xlink:href="10.11158/saa.22.12.9" ext-link-type="doi" xlink:type="simple">https://doi.org/10.11158/saa.22.12.9</ext-link></mixed-citation></ref><ref id="B62"><mixed-citation xmlns:xlink="http://www.w3.org/1999/xlink" xlink:type="simple"><person-group><name name-style="western"><surname>Zacarias</surname><given-names>MS</given-names></name><name name-style="western"><surname>de Moraes</surname><given-names>GJ</given-names></name><name name-style="western"><surname>McMurtry</surname><given-names>JA</given-names></name></person-group> (<year>2002</year>) <article-title>A new species of <italic><tp:taxon-name><tp:taxon-name-part taxon-name-part-type="genus">Galendromimus</tp:taxon-name-part></tp:taxon-name></italic> (<tp:taxon-name><tp:taxon-name-part taxon-name-part-type="subclass">Acari</tp:taxon-name-part></tp:taxon-name>: <tp:taxon-name><tp:taxon-name-part taxon-name-part-type="family">Phytoseiidae</tp:taxon-name-part></tp:taxon-name>) from Brazil.</article-title><source>Zootaxa</source><volume>102</volume>(<issue>1</issue>): <fpage>1</fpage>–<lpage>6</lpage>. <ext-link xlink:href="10.11646/zootaxa.102.1.1" ext-link-type="doi" xlink:type="simple">https://doi.org/10.11646/zootaxa.102.1.1</ext-link></mixed-citation></ref><ref id="B60"><mixed-citation xmlns:xlink="http://www.w3.org/1999/xlink" xlink:type="simple"><person-group><name name-style="western"><surname>Zacarias</surname><given-names>MS</given-names></name><name name-style="western"><surname>de Moraes</surname><given-names>GJ</given-names></name></person-group> (<year>2001a</year>) <article-title>Two new species of phytoseiid mites (<tp:taxon-name><tp:taxon-name-part taxon-name-part-type="subclass">Acari</tp:taxon-name-part></tp:taxon-name>: <tp:taxon-name><tp:taxon-name-part taxon-name-part-type="family">Phytoseiidae</tp:taxon-name-part></tp:taxon-name>) from the State of São Paulo, Brazil.</article-title><source>Systematic and Applied Acarology</source><volume>6</volume>(<issue>0</issue>): <fpage>95</fpage>–<lpage>100</lpage>. <ext-link xlink:href="10.11158/saa.6.1.12" ext-link-type="doi" xlink:type="simple">https://doi.org/10.11158/saa.6.1.12</ext-link></mixed-citation></ref><ref id="B27"><mixed-citation xmlns:xlink="http://www.w3.org/1999/xlink" xlink:type="simple"><person-group><name name-style="western"><surname>Demite</surname><given-names>PR</given-names></name><name name-style="western"><surname>McMurtry</surname><given-names>JA</given-names></name><name name-style="western"><surname>de Moraes</surname><given-names>GJ</given-names></name></person-group> (<year>2014a</year>) <article-title><tp:taxon-name><tp:taxon-name-part taxon-name-part-type="family">Phytoseiidae</tp:taxon-name-part></tp:taxon-name> Database – A comprehensive taxonomic catalog of <tp:taxon-name><tp:taxon-name-part taxon-name-part-type="family">Phytoseiidae</tp:taxon-name-part></tp:taxon-name> (<tp:taxon-name><tp:taxon-name-part taxon-name-part-type="subclass">Acari</tp:taxon-name-part></tp:taxon-name>: <tp:taxon-name><tp:taxon-name-part taxon-name-part-type="order">Mesostigmata</tp:taxon-name-part></tp:taxon-name>).</article-title><source>Zootaxa</source><volume>3795</volume>(<issue>5</issue>): <fpage>571</fpage>–<lpage>577</lpage>. <ext-link xlink:href="10.11646/zootaxa.3795.5.6" ext-link-type="doi" xlink:type="simple">https://doi.org/10.11646/zootaxa.3795.5.6</ext-link></mixed-citation></ref><ref id="B15"><mixed-citation xmlns:xlink="http://www.w3.org/1999/xlink" xlink:type="simple"><person-group><name name-style="western"><surname>De Leon</surname><given-names>D</given-names></name></person-group> (<year>1965</year>) <article-title><tp:taxon-name><tp:taxon-name-part taxon-name-part-type="family">Phytoseiidae</tp:taxon-name-part></tp:taxon-name> mites from Puerto Rico with descriptions of new species (<tp:taxon-name><tp:taxon-name-part taxon-name-part-type="subclass">Acarina</tp:taxon-name-part></tp:taxon-name>: <tp:taxon-name><tp:taxon-name-part taxon-name-part-type="order">Mesostigmata</tp:taxon-name-part></tp:taxon-name>).</article-title><source>The Florida Entomologist</source><volume>48</volume>(<issue>2</issue>): <fpage>121</fpage>–<lpage>131</lpage>. <ext-link xlink:href="10.2307/3493102" ext-link-type="doi" xlink:type="simple">https://doi.org/10.2307/3493102</ext-link></mixed-citation></ref><ref id="B1"><mixed-citation xmlns:xlink="http://www.w3.org/1999/xlink" xlink:type="simple"><person-group><name name-style="western"><surname>Abo-Shnaf</surname><given-names>RIA</given-names></name><name name-style="western"><surname>de Moraes</surname><given-names>GJ</given-names></name></person-group> (<year>2014</year>) <tp:taxon-name><tp:taxon-name-part taxon-name-part-type="family">Phytoseiidae</tp:taxon-name-part></tp:taxon-name> mites (<tp:taxon-name><tp:taxon-name-part taxon-name-part-type="subclass">Acari</tp:taxon-name-part></tp:taxon-name>: <tp:taxon-name><tp:taxon-name-part taxon-name-part-type="family">Phytoseiidae</tp:taxon-name-part></tp:taxon-name>) from Egypt, with new records, descriptions of new species, and a key species. Zootaxa 3865:(1): 001–071. <ext-link xlink:href="10.11646/zootaxa.3865.1.1" ext-link-type="doi" xlink:type="simple">https://doi.org/10.11646/zootaxa.3865.1.1</ext-link></mixed-citation></ref><ref id="B46"><mixed-citation xmlns:xlink="http://www.w3.org/1999/xlink" xlink:type="simple"><person-group><name name-style="western"><surname>Nasr</surname><given-names>AK</given-names></name><name name-style="western"><surname>Abou-Elela</surname><given-names>MM</given-names></name><name name-style="western"><surname>Saleh</surname><given-names>KA</given-names></name></person-group> (<year>2011</year>) <article-title>Mites Associated with Water Weeds in Egypt.</article-title><source>Acarines: Journal of the Egyptian Society of Acarology</source><volume>5</volume>(<issue>1</issue>): <fpage>33</fpage>–<lpage>36</lpage>. <ext-link xlink:href="10.21608/ajesa.2011.163605" ext-link-type="doi" xlink:type="simple">https://doi.org/10.21608/ajesa.2011.163605</ext-link></mixed-citation></ref><ref id="B49"><mixed-citation xmlns:xlink="http://www.w3.org/1999/xlink" xlink:type="simple"><person-group><name name-style="western"><surname>Palevsky</surname><given-names>E</given-names></name><name name-style="western"><surname>Gal</surname><given-names>S</given-names></name><name name-style="western"><surname>Ueckermann</surname><given-names>EA</given-names></name></person-group> (<year>2009</year>) <article-title><tp:taxon-name><tp:taxon-name-part taxon-name-part-type="family">Phytoseiidae</tp:taxon-name-part></tp:taxon-name> from date palm in Israel with descriptions of two new taxa and a key to the species found on date palms worldwide (<tp:taxon-name><tp:taxon-name-part taxon-name-part-type="subclass">Acari</tp:taxon-name-part></tp:taxon-name>: <tp:taxon-name><tp:taxon-name-part taxon-name-part-type="order">Mesostigmata</tp:taxon-name-part></tp:taxon-name>).</article-title><source>Journal of Natural History</source><volume>43</volume>(<issue>2</issue>): <fpage>27</fpage>–<lpage>28</lpage>. <ext-link xlink:href="10.1080/00222930902969484" ext-link-type="doi" xlink:type="simple">https://doi.org/10.1080/00222930902969484</ext-link></mixed-citation></ref><ref id="B59"><mixed-citation xmlns:xlink="http://www.w3.org/1999/xlink" xlink:type="simple"><person-group><name name-style="western"><surname>Swirski</surname><given-names>E</given-names></name><name name-style="western"><surname>Amitai</surname><given-names>S</given-names></name></person-group> (<year>1961</year>) <article-title>Some phytoseiid mites (<tp:taxon-name><tp:taxon-name-part taxon-name-part-type="subclass">Acarina</tp:taxon-name-part></tp:taxon-name>: <tp:taxon-name><tp:taxon-name-part taxon-name-part-type="family">Phytoseiidae</tp:taxon-name-part></tp:taxon-name>) of Israel, with a description of two new species.</article-title><source>Israel Journal of Agricultural Research</source><volume>11</volume>: <fpage>193</fpage>–<lpage>202</lpage>.</mixed-citation></ref><ref id="B63"><mixed-citation xmlns:xlink="http://www.w3.org/1999/xlink" xlink:type="simple"><person-group><name name-style="western"><surname>Zahidi</surname><given-names>A</given-names></name><name name-style="western"><surname>Akchourb</surname><given-names>A</given-names></name><name name-style="western"><surname>Kreiter</surname><given-names>S</given-names></name><name name-style="western"><surname>Tixier</surname><given-names>MS</given-names></name><name name-style="western"><surname>Msanda</surname><given-names>F</given-names></name><name name-style="western"><surname>El Mousadik</surname><given-names>A</given-names></name></person-group> (<year>2023</year>) <article-title>Phytoseiid mites (<tp:taxon-name><tp:taxon-name-part taxon-name-part-type="subclass">Acari</tp:taxon-name-part></tp:taxon-name>: <tp:taxon-name><tp:taxon-name-part taxon-name-part-type="order">Mesostigmata</tp:taxon-name-part></tp:taxon-name>) from Central West Morocco: new records and key to females of all recorded Moroccan species.</article-title><source>Acarologia</source><volume>63</volume>(<issue>3</issue>): <fpage>691</fpage>–<lpage>724</lpage>. <ext-link xlink:href="10.24349/v5of-5oe1" ext-link-type="doi" xlink:type="simple">https://doi.org/10.24349/v5of-5oe1</ext-link></mixed-citation></ref><ref id="B2"><mixed-citation xmlns:xlink="http://www.w3.org/1999/xlink" xlink:type="simple"><person-group><name name-style="western"><surname>Al-Shanfari</surname><given-names>A</given-names></name><name name-style="western"><surname>Hountondji</surname><given-names>FC</given-names></name><name name-style="western"><surname>Al-Zawamri</surname><given-names>H</given-names></name><name name-style="western"><surname>Rawas</surname><given-names>H</given-names></name><name name-style="western"><surname>Al-Mashiki</surname><given-names>Y</given-names></name><name name-style="western"><surname>de Moraes</surname><given-names>GJ</given-names></name><name name-style="western"><surname>Moore</surname><given-names>D</given-names></name><name name-style="western"><surname>Gowen</surname><given-names>SR</given-names></name></person-group> (<year>2013</year>) <article-title>Occurrence and seasonal prevalence of the coconut mite, <italic><tp:taxon-name><tp:taxon-name-part taxon-name-part-type="genus">Aceria</tp:taxon-name-part> <tp:taxon-name-part taxon-name-part-type="species">guerreronis</tp:taxon-name-part></tp:taxon-name></italic> (<tp:taxon-name><tp:taxon-name-part taxon-name-part-type="family">Eriophyidae</tp:taxon-name-part></tp:taxon-name>), and associated arthropods in Oman.</article-title><source>Experimental &amp; Applied Acarology</source><volume>60</volume>(<issue>2</issue>): <fpage>139</fpage>–<lpage>145</lpage>. <ext-link xlink:href="10.1007/s10493-012-9637-7" ext-link-type="doi" xlink:type="simple">https://doi.org/10.1007/s10493-012-9637-7</ext-link></mixed-citation></ref><ref id="B3"><mixed-citation xmlns:xlink="http://www.w3.org/1999/xlink" xlink:type="simple"><person-group><name name-style="western"><surname>Alatawi</surname><given-names>FJ</given-names></name><name name-style="western"><surname>Basahih</surname><given-names>JS</given-names></name><name name-style="western"><surname>Kamran</surname><given-names>M</given-names></name></person-group> (<year>2017</year>) <article-title>The superfamily <tp:taxon-name><tp:taxon-name-part taxon-name-part-type="superfamily">Phytoseioidea</tp:taxon-name-part></tp:taxon-name> (<tp:taxon-name><tp:taxon-name-part taxon-name-part-type="subclass">Acari</tp:taxon-name-part></tp:taxon-name>: <tp:taxon-name><tp:taxon-name-part taxon-name-part-type="order">Mesostigmata</tp:taxon-name-part></tp:taxon-name>) from Saudi Arabia: a new species, new records, and a key to the reported species.</article-title><source>Acarologia</source><volume>57</volume>(<issue>2</issue>): <fpage>275</fpage>–<lpage>294</lpage>. <ext-link xlink:href="10.1051/acarologia/20164154" ext-link-type="doi" xlink:type="simple">https://doi.org/10.1051/acarologia/20164154</ext-link></mixed-citation></ref><ref id="B4"><mixed-citation xmlns:xlink="http://www.w3.org/1999/xlink" xlink:type="simple"><person-group><name name-style="western"><surname>Alatawi</surname><given-names>FJ</given-names></name><name name-style="western"><surname>Basahih</surname><given-names>JS</given-names></name><name name-style="western"><surname>Muhammad</surname><given-names>K</given-names></name></person-group> (<year>2018</year>) <article-title>Suitability of date palm pollen as an alternative food source for the predatory mite <italic><tp:taxon-name><tp:taxon-name-part taxon-name-part-type="genus">Cydnoseius</tp:taxon-name-part> <tp:taxon-name-part taxon-name-part-type="species">negevi</tp:taxon-name-part></tp:taxon-name></italic> (Swirski and Amitai) (<tp:taxon-name><tp:taxon-name-part taxon-name-part-type="subclass">Acari</tp:taxon-name-part></tp:taxon-name>: <tp:taxon-name><tp:taxon-name-part taxon-name-part-type="family">Phytoseiidae</tp:taxon-name-part></tp:taxon-name>) at a low relative humidity.</article-title><source>Acarologia</source><volume>58</volume>(<issue>2</issue>): <fpage>357</fpage>–<lpage>365</lpage>. <ext-link xlink:href="10.24349/acarologia/20184247" ext-link-type="doi" xlink:type="simple">https://doi.org/10.24349/acarologia/20184247</ext-link></mixed-citation></ref><ref id="B48"><mixed-citation xmlns:xlink="http://www.w3.org/1999/xlink" xlink:type="simple"><person-group><name name-style="western"><surname>Negm</surname><given-names>MW</given-names></name><name name-style="western"><surname>Alatawi</surname><given-names>F</given-names></name><name name-style="western"><surname>Alldryhim</surname><given-names>YN</given-names></name></person-group> (<year>2012</year>) <article-title>Incidence of predatory mites in Saudi Arabia: new records and a key to the Saudi Arabian species (<tp:taxon-name><tp:taxon-name-part taxon-name-part-type="subclass">Acari</tp:taxon-name-part></tp:taxon-name>: <tp:taxon-name><tp:taxon-name-part taxon-name-part-type="order">Mesostigmata</tp:taxon-name-part></tp:taxon-name>: <tp:taxon-name><tp:taxon-name-part taxon-name-part-type="above-genus">Gamasina</tp:taxon-name-part></tp:taxon-name>).</article-title><source>Systematic and Applied Acarology</source><volume>17</volume>(<issue>3</issue>): <fpage>261</fpage>–<lpage>263</lpage>. <ext-link xlink:href="10.11158/saa.17.3.6" ext-link-type="doi" xlink:type="simple">https://doi.org/10.11158/saa.17.3.6</ext-link></mixed-citation></ref><ref id="B47"><mixed-citation xmlns:xlink="http://www.w3.org/1999/xlink" xlink:type="simple"><person-group><name name-style="western"><surname>Negm</surname><given-names>MW</given-names></name></person-group> (<year>2014</year>) <article-title>Increasing knowledge of the mite fauna of the United Arab Emirates: New records and a checklist.</article-title><source>Acarologia</source><volume>54</volume>(<issue>1</issue>): <fpage>113</fpage>–<lpage>120</lpage>. <ext-link xlink:href="10.1051/acarologia/20142118" ext-link-type="doi" xlink:type="simple">https://doi.org/10.1051/acarologia/20142118</ext-link></mixed-citation></ref><ref id="B5"><mixed-citation xmlns:xlink="http://www.w3.org/1999/xlink" xlink:type="simple"><person-group><name name-style="western"><surname>Basha</surname><given-names>AA</given-names></name><name name-style="western"><surname>Yousef</surname><given-names>ATA</given-names></name><name name-style="western"><surname>Ibrahim</surname><given-names>MH</given-names></name><name name-style="western"><surname>Mostafa</surname><given-names>ESM</given-names></name></person-group> (<year>2001</year>) Five new phytoseiids from Egypt (<tp:taxon-name><tp:taxon-name-part taxon-name-part-type="subclass">Acari</tp:taxon-name-part></tp:taxon-name>: <tp:taxon-name><tp:taxon-name-part taxon-name-part-type="superfamily">Gamasida</tp:taxon-name-part></tp:taxon-name>: <tp:taxon-name><tp:taxon-name-part taxon-name-part-type="family">Phytoseiidae</tp:taxon-name-part></tp:taxon-name>). Al-Azhar Journal of Agricultural Research (33): 371–386.</mixed-citation></ref><ref id="B21"><mixed-citation xmlns:xlink="http://www.w3.org/1999/xlink" xlink:type="simple"><person-group><name name-style="western"><surname>Demite</surname><given-names>PR</given-names></name><name name-style="western"><surname>Feres</surname><given-names>RJF</given-names></name><name name-style="western"><surname>Guanilo</surname><given-names>AD</given-names></name><name name-style="western"><surname>de Moraes</surname><given-names>GJ</given-names></name></person-group> (<year>2008</year>) <article-title>Rediscovery and redescriptions of <italic><tp:taxon-name><tp:taxon-name-part taxon-name-part-type="genus">Silvaseius</tp:taxon-name-part> <tp:taxon-name-part taxon-name-part-type="species">barretoae</tp:taxon-name-part></tp:taxon-name></italic> (Yoshida-Shaul &amp; Chant) (<tp:taxon-name><tp:taxon-name-part taxon-name-part-type="subclass">Acari</tp:taxon-name-part></tp:taxon-name>: <tp:taxon-name><tp:taxon-name-part taxon-name-part-type="family">Phytoseiidae</tp:taxon-name-part></tp:taxon-name>).</article-title><source>International Journal of Acarology</source><volume>34</volume>(<issue>3</issue>): <fpage>273</fpage>–<lpage>276</lpage>. <ext-link xlink:href="10.1080/01647950808684541" ext-link-type="doi" xlink:type="simple">https://doi.org/10.1080/01647950808684541</ext-link></mixed-citation></ref><ref id="B22"><mixed-citation xmlns:xlink="http://www.w3.org/1999/xlink" xlink:type="simple"><person-group><name name-style="western"><surname>Demite</surname><given-names>PR</given-names></name><name name-style="western"><surname>Feres</surname><given-names>RJF</given-names></name><name name-style="western"><surname>Lofego</surname><given-names>AC</given-names></name><name name-style="western"><surname>Oliveira</surname><given-names>AR</given-names></name></person-group> (<year>2009</year>) <article-title>Plant inhabiting mites (<tp:taxon-name><tp:taxon-name-part taxon-name-part-type="subclass">Acari</tp:taxon-name-part></tp:taxon-name>) From the Cerrado biome of Mato Grosso State, Brazil.</article-title><source>Zootaxa</source><volume>2061</volume>(<issue>1</issue>): <fpage>45</fpage>–<lpage>60</lpage>. <ext-link xlink:href="10.11646/zootaxa.2061.1.3" ext-link-type="doi" xlink:type="simple">https://doi.org/10.11646/zootaxa.2061.1.3</ext-link></mixed-citation></ref><ref id="B6"><mixed-citation xmlns:xlink="http://www.w3.org/1999/xlink" xlink:type="simple"><person-group><name name-style="western"><surname>Buosi</surname><given-names>R</given-names></name><name name-style="western"><surname>Feres</surname><given-names>RJF</given-names></name><name name-style="western"><surname>Oliveira</surname><given-names>AR</given-names></name><name name-style="western"><surname>Lofego</surname><given-names>AC</given-names></name><name name-style="western"><surname>Hernandes</surname><given-names>FA</given-names></name></person-group> (<year>2006</year>) <article-title>Ácaros plantícolas (<tp:taxon-name><tp:taxon-name-part taxon-name-part-type="subclass">Acari</tp:taxon-name-part></tp:taxon-name>) da “Estação Ecológica de Paulo de Faria”, estado de São Paulo, Brasil.</article-title><source>Biota Neotropica</source><volume>6</volume>(<issue>1</issue>): <fpage>1</fpage>–<lpage>20</lpage>. <ext-link xlink:href="10.1590/S1676-06032006000100009" ext-link-type="doi" xlink:type="simple">https://doi.org/10.1590/S1676-06032006000100009</ext-link></mixed-citation></ref><ref id="B33"><mixed-citation xmlns:xlink="http://www.w3.org/1999/xlink" xlink:type="simple"><person-group><name name-style="western"><surname>Feres</surname><given-names>RJF</given-names></name><name name-style="western"><surname>Buosi</surname><given-names>R</given-names></name><name name-style="western"><surname>Daud</surname><given-names>RD</given-names></name><name name-style="western"><surname>Demite</surname><given-names>PR</given-names></name></person-group> (<year>2007</year>) <article-title>Padrões ecológicos da comunidade de ácaros em euforbiáceas de um fragmento de mata Estacional Semidecidual, no Estado de São Paulo.</article-title><source>Biota Neotropica</source><volume>7</volume>(<issue>2</issue>): <fpage>185</fpage>–<lpage>194</lpage>. <ext-link xlink:href="10.1590/S1676-06032007000200022" ext-link-type="doi" xlink:type="simple">https://doi.org/10.1590/S1676-06032007000200022</ext-link></mixed-citation></ref><ref id="B36"><mixed-citation xmlns:xlink="http://www.w3.org/1999/xlink" xlink:type="simple"><person-group><name name-style="western"><surname>Guanilo</surname><given-names>AD</given-names></name><name name-style="western"><surname>de Moraes</surname><given-names>GJ</given-names></name><name name-style="western"><surname>Toledo</surname><given-names>S</given-names></name><name name-style="western"><surname>Knapp</surname><given-names>M</given-names></name></person-group> (<year>2008</year>) <article-title>Phytoseiid mites (<tp:taxon-name><tp:taxon-name-part taxon-name-part-type="subclass">Acari</tp:taxon-name-part></tp:taxon-name>: <tp:taxon-name><tp:taxon-name-part taxon-name-part-type="family">Phytoseiidae</tp:taxon-name-part></tp:taxon-name>) from Argentina, with description of a new species.</article-title><source>Zootaxa</source><volume>1884</volume>(<issue>1</issue>): <fpage>1</fpage>–<lpage>35</lpage>. <ext-link xlink:href="10.11646/zootaxa.1884.1.1" ext-link-type="doi" xlink:type="simple">https://doi.org/10.11646/zootaxa.1884.1.1</ext-link></mixed-citation></ref><ref id="B10"><mixed-citation xmlns:xlink="http://www.w3.org/1999/xlink" xlink:type="simple"><person-group><name name-style="western"><surname>Chant</surname><given-names>DA</given-names></name><name name-style="western"><surname>Yoshida-Shaul</surname><given-names>E</given-names></name></person-group> (<year>1991</year>) <article-title>Adult ventral setal patterns in the family <tp:taxon-name><tp:taxon-name-part taxon-name-part-type="family">Phytoseiidae</tp:taxon-name-part></tp:taxon-name> (<tp:taxon-name><tp:taxon-name-part taxon-name-part-type="subclass">Acari</tp:taxon-name-part></tp:taxon-name>: <tp:taxon-name><tp:taxon-name-part taxon-name-part-type="above-genus">Gamasina</tp:taxon-name-part></tp:taxon-name>).</article-title><source>International Journal of Acarology</source><volume>17</volume>(<issue>3</issue>): <fpage>187</fpage>–<lpage>199</lpage>. <ext-link xlink:href="10.1080/01647959108683906" ext-link-type="doi" xlink:type="simple">https://doi.org/10.1080/01647959108683906</ext-link></mixed-citation></ref><ref id="B38"><mixed-citation xmlns:xlink="http://www.w3.org/1999/xlink" xlink:type="simple"><person-group><name name-style="western"><surname>Jose</surname><given-names>A</given-names></name><name name-style="western"><surname>Doker</surname><given-names>I</given-names></name><name name-style="western"><surname>Gowda</surname><given-names>CC</given-names></name><name name-style="western"><surname>Kreiter</surname><given-names>S</given-names></name><name name-style="western"><surname>Bhullar</surname><given-names>MB</given-names></name><name name-style="western"><surname>Mulamini</surname><given-names>V</given-names></name></person-group> (<year>2024</year>) <article-title>New records and complementary description of four species of <tp:taxon-name><tp:taxon-name-part taxon-name-part-type="family">Phytoseiidae</tp:taxon-name-part></tp:taxon-name> (<tp:taxon-name><tp:taxon-name-part taxon-name-part-type="subclass">Acari</tp:taxon-name-part></tp:taxon-name>: <tp:taxon-name><tp:taxon-name-part taxon-name-part-type="order">Mesostigmata</tp:taxon-name-part></tp:taxon-name>) from India.</article-title><source>Systematic and Applied Acarology</source><volume>29</volume>(<issue>10</issue>): <fpage>1219</fpage>–<lpage>1224</lpage>. <ext-link xlink:href="10.11158/saa.29.10.6" ext-link-type="doi" xlink:type="simple">https://doi.org/10.11158/saa.29.10.6</ext-link></mixed-citation></ref><ref id="B45"><mixed-citation xmlns:xlink="http://www.w3.org/1999/xlink" xlink:type="simple"><person-group><name name-style="western"><surname>Mutisya</surname><given-names>DL</given-names></name><name name-style="western"><surname>El-Banhawy</surname><given-names>ESM</given-names></name><name name-style="western"><surname>Vicente</surname><given-names>dos Santos V</given-names></name><name name-style="western"><surname>Kariuki</surname><given-names>CW</given-names></name><name name-style="western"><surname>Khamala</surname><given-names>COM</given-names></name><name name-style="western"><surname>Tixier</surname><given-names>MS</given-names></name></person-group> (<year>2017</year>) <article-title>Predatory phytoseiid mites associated with cassava in Kenya, identification key and molecular diagnosis (<tp:taxon-name><tp:taxon-name-part taxon-name-part-type="subclass">Acari</tp:taxon-name-part></tp:taxon-name>: <tp:taxon-name><tp:taxon-name-part taxon-name-part-type="family">Phytoseiidae</tp:taxon-name-part></tp:taxon-name>).</article-title><source>Acarologia</source><volume>5</volume>: <fpage>541</fpage>–<lpage>554</lpage>. <ext-link xlink:href="10.24349/acarologia/20174172" ext-link-type="doi" xlink:type="simple">https://doi.org/10.24349/acarologia/20174172</ext-link></mixed-citation></ref></ref-list></tp:taxon-treatment>
